# Supplementary material for: A universal cis-proline lock defines catalysis in thioredoxin-fold enzymes
Source: Commun Biol. 2026 Apr 14;9:821. doi: 10.1038/s42003-026-10010-8 (PMC13269488; doi:10.1038/s42003-026-10010-8)
Supplement: Supplementary file 3 — Supplementary Data 1 [file 42003_2026_10010_MOESM3_ESM.xlsx]

## Sheet: Redox potential -Fig5A
Log([GSH]2/[GSSG](M))	WT			G149M			G149T			G149V			G149K			P151T
-5.8869	0	0	0.026523	0.107737	0	0.100633	0	0	0.016216	0	0.010407	0.008396	0.019474	0.022979	0.013862	0	0.192549	0.063315
-5.71081	0.044511	0.012111	0.031285	0.144942	0.186434	0	0.017454	0.02407	0.009092	0.011325	0	0.002177	0	0	0.007688	0.049793	0.029359	0.071648
-5.53472	0.049988	0.028096	0.018221	0.113851	0.083452	0.156785	0.020219	0.025558	0	0.040471	0.044454	0.022435	0.013238	0.043707	0.023763	0.031743	0	0
-5.35863	0.042492	0.027904	0	0	0.02942	0.181626	0.012837	0.001112	0.02138	0.026372	0.030269	0.060562	0.016769	0.073502	0	0.068019	0.02027	0.101464
-5.18254	0.014068	0.027142	0.048045	0.109997	0.040937	0.10959	0.041401	0.01135	0.03176	0.037693	0.024321	0	0.063881	0.052209	0.007528	0.003618	0.060537	0.152861
-5.00645	0.05784	0.079277	0.076373	0.119308	0.04526	0.114733	0.039716	0.05902	0.080208	0.078744	0.085847	0.085943	0.057277	0.130507	0.037532	0.053564	0.065289	0.11497
-4.83036	0.119302	0.100461	0.107703	0.16936	0.091218	0.100482	0.101635	0.130707	0.124798	0.137137	0.150373	0.15493	0.109842	0.152812	0.090097	0.053126	0.104457	0.157439
-4.65427	0.10591	0.12574	0.138667	0.175537	0.093354	0.191825	0.124965	0.130485	0.165224	0.13381	0.167367	0.171473	0.132366	0.182864	0.095481	0.078202	0.121579	0.134056
-4.47817	0.204934	0.266288	0.233028	0.256504	0.233368	0.228448	0.192757	0.091935	0.216161	0.186194	0.187903	0.183571	0.242992	0.231033	0.240328	0.166689	0.155136	0.185989
-4.30208	0.295241	0.333961	0.285617	0.371649	0.307183	0.339713	0.316081	0.291595	0.262292	0.305827	0.297933	0.288791	0.402035	0.389227	0.402229	0.312941	0.32526	0.265364
-4.12599	0.348789	0.352953	0.332365	0.426633	0.439288	0.378065	0.387361	0.30944	0.296616	0.373993	0.417994	0.385139	0.485272	0.491702	0.430364	0.318441	0.304672	0.243137
-3.9499	0.471263	0.288734	0.257121	0.560402	0.637402	0.53199	0.541599	0.414208	0.354721	0.461477	0.521783	0.501995	0.614218	0.540039	0.58597	0.38898	0.379029	0.326364
-3.77381	0.377351	0.506055	0.567687	0.647112	0.789599	0.651406	0.622535	0.574385	0.492365	0.604303	0.710865	0.679129	0.754776	0.692981	0.676464	0.388302	0.476675	0.561742
-3.59772	0.64482	0.680892	0.698896	0.726699	0.941381	0.725078	0.700646	0.732776	0.643673	0.654344	0.820103	0.774388	0.789402	0.76454	0.811409	0.465995	0.521928	0.56542
-3.42163	0.728913	0.797691	0.828591	0.739699	0.794982	0.894982	0.800106	0.891461	0.864288	0.805357	0.904263	0.84495	0.856967	0.761442	0.845121	0.772094	0.741272	0.705561
-3.24554	0.763964	0.842729	0.800046	0.821891	0.929982	0.80845	0.72485	0.791198	0.715318	0.745737	0.939237	0.846046	0.93877	0.777744	0.805772	0.630565	0.627819	0.695818
-3.06944	0.826946	0.88673	0.928009	0.884263	0.987674	0.785356	0.901464	0.918069	0.939363	0.787426	0.865544	0.779781	0.962795	0.843207	0.725665	0.860147	0.812684	0.733092
-2.89335	0.851233	0.935874	0.910702	0.878006	0.916331	0.799188	0.95448	1	0.921248	0.677082	0.777247	0.789945	0.975217	0.840263	0.943647	0.856864	0.831801	0.717033
-2.71726	0.888258	0.959596	0.925208	0.820754	0.72764	0.840135	0.956892	0.942977	0.978044	0.776826	0.768243	0.768565	0.972512	0.771829	0.792117	0.915402	0.807139	0.755125
-2.54117	1	0.970766	0.903435	0.725788	0.840088	0.889725	1	0.935084	0.96466	0.702874	0.760173	0.735218	1	0.883717	0.887578	1	0.958716	0.825247
-2.36508	0.819498	0.885426	0.940832	0.949446	0.855809	0.965669	0.968482	0.986013	1	0.848983	0.877934	0.869917	0.974337	0.819144	0.872385	0.898946	0.841077	0.752982
-2.18899	0.984144	1	0.879104	0.966038	0.926488	1	0.942304	0.945429	0.972729	0.868418	0.894595	0.894677	0.949636	0.970858	1	0.992001	1	0.845205
-2.0129	0.877732	0.947191	1	1	1	0.987991	0.961662	0.939939	0.940952	0.925831	0.974156	1	0.951471	1	0.94245	0.690863	0.882569	1

## Sheet: Peptide-oxidation-Fig5B
Time	WT						G149M						G149T1						G149V						G149K						P151T
0	13972	10953	16520	8743.67			13517	6027	7867.67				7786	16087	7583.67	9925.67			13677.7	7660.67	8151.67	14337	7083	11794	12781	6643	5164	9515.67	8947.67		5529.67	3968.67	5311	1692
0.5	16606.3	13901.3	18297.3	11531.7			16007.3	8688.33	10923.7				9598.33	18099.3	9132.67	14876.7			16193.7	10465.7	11723.7	17231.3	10435.3	13680.3	15011.3	9540.33	6522.33	11998.7	12707.7		7027.67	5322.67	6728.33	3147.33
1	19495.7	16977.7	20005.7	13670.7			18168.7	11480.7	13314.7				12183.7	19650.7	10263.7	17600.7			17520.7	12481.7	14664.7	20122.7	13717.7	15298.7	17141.7	11979.7	8007.67	13768.7	15320.7		8355.67	6601.67	8270.67	4991.67
1.5	22051.7	19778.7	20648.7	15581.7			20212.7	13970.7	15854.7				14381.7	20493.7	11544.7	18939.7			18602.7	13986.7	17451.7	21845.7	16618.7	16430.7	18860.7	14071.7	9222.67	15271.7	17416.7		9980.67	8017.67	9583.67	6508.67
2	23384.7	21985.7	21628.7	17210			21670.7	15858.7	17924				16486.7	21170.7	12906	19751			19309	15028	18906	23200.7	19379.7	17741.7	20327.7	16221.7	10521.7	15915	18838		11050	9313	10793.7	8077.67
2.5	23492	23721	21639	18298.3			23040	17554	19924.3				18364	21345	13853.3	19849.3			19080.3	15494.3	20153.3	24053	21323	18652	21434	17869	11557	16434.3	19372.3		12559.3	10602.3	12331	9870
3	23252.3	25053.3	22299.3	18897.3			24010.3	18632.3	21517.3				19630.3	21029.3	14885.3	19805.3			18995.3	15893.3	20705.3	24170.3	22930.3	19138.3	22469.3	19059.3	12658.3	16620.3	19740.3		13696.3	11829.3	13356.3	11042.3
3.5	23162.3	25238.3	22700.3	19351			24614.3	19295.3	22769				20704.3	21029.3	15971	19464			19173	15986	21110	24174.3	23800.3	20023.3	23601.3	20574.3	13777.3	16959	20248		14854	12794	14652.3	12637.3
4	22913.7	25181.7	22509.7	19772			24832.7	19752.7	22972				21311.7	20858.7	16890	19520			19110	16280	21367	23950.7	24390.7	20226.7	23911.7	21422.7	14812.7	16982	20557		15782	13870	15789.7	14004.7
4.5	22806.3	25180.3	22709.3	19781.3			24961.3	19871.3	23064.3				21958.3	20671.3	17803.3	19465.3			19029.3	16312.3	21403.3	23844.3	24468.3	20948.3	24794.3	22120.3	15651.3	17004.3	20528.3		16522.3	14803.3	17107.3	15262.3
5	22377	24812	22396	19681			24933	20173	22770				22274	20831	18977	19281			18817	16184	21386	23533	24347	21009	25208	23019	16406	16970	20468		17275	15600	17894	16038
5.5	22239.3	24508.3	22047.3	19738			24600.3	20115.3	22623				22725.3	20367.3	19605	19323			18669	16107	20947	23298.3	24444.3	21063.3	25639.3	23196.3	17303.3	16824	20482		17843	16237	18944.3	17456.3
6	21928.7	24251.7	21818.7	19412.7			24404.7	19897.7	22480.7				22695.7	20023.7	20395.7	19122.7			18548.7	16018.7	20864.7	23146.7	24355.7	21206.7	25609.7	23467.7	17898.7	16724.7	20198.7		18270.7	16869.7	19561.7	18194.7
6.5	21893.3	24299.3	21880.3	19255.7			24332.3	19791.3	22313.7				22865.3	20270.3	21116.7	18967.7			18341.7	15808.7	20814.7	23058.3	24060.3	21672.3	26032.3	24236.3	18442.3	16603.7	20072.7		18344.7	17011.7	20296.3	19211.3
7	21754.7	24354.7	21734.7	19075			24360.7	19696.7	22159				22735.7	19650.7	21814	18862			18317	15693	20772	22888.7	23976.7	21691.7	26130.7	24355.7	18589.7	16277	20000		18532	17356	20823.7	19825.7
7.5	21096	23839	21666	18900.3			24019	19406	21934.3				22571	19550	22046.3	18620.3			18026.3	15417.3	20155.3	22717	23502	21742	26165	24135	18824	16200.3	19789.3		18564.3	17625.3	21210	19883
8	21161	23559	21169	18701			23803	19349	21846				22518	19296	22496	18562			17748	15303	19971	22299	23703	21632	25995	24344	18752	16009	19407		18869	17829	21245	20395
8.5	21008	23283	21034	18681.7			23648	19100	21887.7				22324	19382	22863.7	18574.7			17658.7	15226.7	20089.7	22131	23377	21909	26201	24362	19217	15851.7	19629.7		18767.7	18009.7	21684	20229
9	20646	22982	20709	18415.3			23212	18991	21555.3				22139	19106	22842.3	18210.3			17470.3	14953.3	19768.3	21833	23176	21314	25593	23938	18946	15726.3	19311.3		18457.3	17896.3	21712	19966
9.5	20337.7	22902.7	20676.7	18225			23101.7	18578.7	21456				22228.7	18983.7	22848	18045			17358	15041	19924	21706.7	22617.7	21222.7	25667.7	24092.7	18690.7	15389	19053		18543	17708	21505.7	20187.7
10	20154	22691	20728	18086			22897	18655	21123				22242	18935	22628	17854			17154	14851	19633	21787	22986	21260	25730	23967	18907	15403	18880		18170	17702	21436	19903
10.5	20032.7	22505.7	20322.7	18013.7			22472.7	18313.7	21219.7				21621.7	18519.7	22615.7	17689.7			17008.7	14785.7	19368.7	21468.7	22236.7	20898.7	25404.7	23864.7	18562.7	15416.7	18764.7		18177.7	17681.7	21365.7	19786.7
11	19746.7	22381.7	20097.7	17687.7			22582.7	18346.7	20978.7				21691.7	18416.7	22461.7	17570.7			16731.7	14678.7	19311.7	21367.7	22510.7	20613.7	25414.7	23638.7	18420.7	15327.7	18932.7		18098.7	17386.7	21298.7	19611.7
11.5	19693.7	22215.7	20151.7	17645.3			22423.7	18035.7	20673.3				21551.7	18412.7	22335.3	17507.3			16744.3	14409.3	19037.3	21257.7	22060.7	20830.7	25300.7	23460.7	18320.7	15037.3	18645.3		18072.3	17430.3	21102.7	19466.7
12	19333.7	21925.7	19900.7	17507.3			22345.7	17824.7	20655.3				21299.7	17985.7	22216.3	17384.3			16521.3	14419.3	18985.3	20822.7	21936.7	20316.7	25194.7	23122.7	17925.7	14742.3	18584.3		17821.3	17175.3	20963.7	19239.7
12.5	19342.3	21721.3	19808.3	17315			22068.3	17690.3	20668				21320.3	17958.3	21986	17185			16171	14137	18762	20426.3	21779.3	20564.3	24900.3	23285.3	17626.3	14726	18432		17745	17071	20646.3	18781.3
13	18869.7	21537.7	19566.7	17110.7			21689.7	17407.7	20415.7				21003.7	17886.7	21815.7	17126.7			16082.7	13989.7	18535.7	20480.7	21601.7	20104.7	24549.7	22987.7	17829.7	14686.7	18503.7		17485.7	16835.7	20529.7	19051.7
13.5	18905.3	21134.3	19202.3	17021			21623.3	17269.3	20195				20776.3	17666.3	21630	16701			16115	13893	18656	20531.3	21217.3	19951.3	24265.3	22687.3	17290.3	14593	18208		17458	16817	19907.3	18293.3
14	18865	21029	19294	16826.3			21479	17187	20190.3				20649	17434	21316.3	16861.3			15678.3	13801.3	18562.3	20491	21129	19800	24420	22952	17389	14311.3	17839.3		17360.3	16733.3	19976	18625
14.5	18572.7	20769.7	19269.7	16584.3			21294.7	17011.7	19893.3				20356.7	17201.7	21063.3	16443.3			15568.3	13568.3	18495.3	19784.7	21127.7	19813.7	24322.7	22429.7	16999.7	14346.3	17914.3		17011.3	16431.3	19818.7	18461.7
15	18222.7	20607.7	18928.7	16496.7			20985.7	16810.7	19864.7				19979.7	16993.7	21171.7	16622.7			15623.7	13386.7	18394.7	19664.7	20803.7	19656.7	23958.7	22018.7	16957.7	13994.7	17643.7		16960.7	16461.7	19414.7	18166.7
15.5	18091	20371	18775	16349.3			20961	16559	19628.3				19884	16571	20999.3	16184.3			15321.3	13099.3	18290.3	19444	20673	19445	23597	21876	16650	13909.3	17466.3		16824.3	16196.3	19327	17711
16	18027	20284	18446	16314.7			20826	16391	19413.7				19498	16660	20717.7	16296.7			15251.7	13007.7	18109.7	19502	20682	19056	23513	21516	16712	13866.7	17481.7		16646.7	16040.7	19114	17537
16.5	17669.3	20164.3	18472.3	16170			20672.3	16109.3	19294				19723.3	16418.3	20703	16268			15306	13095	17996	19165.3	20284.3	18970.3	23490.3	21543.3	16509.3	13678	17248		16490	16058	18715.3	17414.3
17	17744.7	19917.7	18472.7	15942.7			20461.7	16294.7	19149.7				19479.7	16369.7	20513.7	16065.7			15032.7	12787.7	17997.7	19181.7	20277.7	18752.7	23411.7	21334.7	16429.7	13479.7	16988.7		16083.7	15731.7	18903.7	17422.7
17.5	17343.7	19598.7	17874.7	15851.7			20426.7	16025.7	18963.7				19399.7	16192.7	20212.7	15785.7			14763.7	12766.7	17637.7	18733.7	19589.7	18444.7	22997.7	21105.7	15948.7	13375.7	16794.7		16080.7	15850.7	18256.7	17060.7
18	17358.7	19530.7	17957.7	15712.3			19984.7	15965.7	18800.3				19164.7	15996.7	20101.3	15741.3			14875.3	12723.3	17483.3	18708.7	19740.7	18469.7	22652.7	20868.7	15895.7	13183.3	16754.3		16044.3	15655.3	18410.7	16848.7
18.5	16980.3	19131.3	17793.3	15508			19542.3	15384.3	18498				18738.3	15538.3	19931	15663			14563	12398	17264	18462.3	19380.3	18155.3	22709.3	20829.3	15593.3	13133	16443		15663	15459	18082.3	16807.3
19	17019.3	19207.3	17818.3	15481			19509.3	15498.3	18570				18594.3	15366.3	20222	15602			14629	12588	17383	18292.3	19494.3	17850.3	22479.3	20598.3	15538.3	12927	16449		15676	15305	17845.3	16481.3
19.5	16937.7	18750.7	17255.7	15371.3			19338.7	15135.7	18457.3				18416.7	15462.7	19654.3	15519.3			14323.3	12286.3	17181.3	17935.7	19051.7	17815.7	22323.7	20224.7	15050.7	12850.3	16361.3		15561.3	15214.3	17735.7	16238.7
20	16472.3	18784.3	17303.3	15192.3			19250.3	14977.3	18255.3				18369.3	15044.3	19761.3	15311.3			14276.3	12279.3	17029.3	17847.3	18980.3	17522.3	21817.3	20216.3	15035.3	12765.3	16212.3		15215.3	15077.3	17894.3	16380.3
20.5	16295.7	18434.7	16977.7	15092.7			18951.7	14607.7	17990.7				18281.7	14701.7	19503.7	15173.7			13868.7	11975.7	16818.7	17502.7	18739.7	17018.7	21862.7	19810.7	14840.7	12676.7	15985.7		15272.7	14947.7	17342.7	15875.7
21	16369.3	18352.3	16961.3	14938.7			19029.3	14852.3	17923.7				18040.3	14815.3	19238.7	14862.7			13831.7	12014.7	16741.7	17416.3	18512.3	17144.3	21823.3	19828.3	14766.3	12552.7	15818.7		15306.7	14638.7	17302.3	15705.3
21.5	16284.3	18145.3	17168.3	14720.7			18858.3	14476.3	17696.7				18058.3	14570.3	19010.7	14840.7			13818.7	11568.7	16456.7	17214.3	18372.3	17105.3	21742.3	19750.3	14528.3	12333.7	15614.7		14984.7	14613.7	17135.3	15650.3
22	16035	18190	16804	14643			18559	14293	17466				17738	14491	19152	14619			13478	11634	16533	17244	18520	16812	21383	19467	14657	12243	15723		14918	14518	16810	15495
22.5	15466.7	17774.7	16547.7	14658			18505.7	14198.7	17520				17512.7	14493.7	18996	14685			13608	11696	16336	16936.7	18061.7	16627.7	21134.7	19125.7	14099.7	12125	15618		14757	14440	16680.7	15197.7
23	15504.3	17634.3	16270.3	14427.7			18290.3	14032.3	17151.7				17300.3	14102.3	18726.7	14417.7			13399.7	11418.7	16188.7	16641.3	17947.3	16585.3	20925.3	19093.3	14101.3	11969.7	15479.7		14639.7	14248.7	16627.3	15035.3
23.5	15268.3	17389.3	16210.3	14429.3			17904.3	13836.3	17206.3				16786.3	13692.3	18827.3	14362.3			13444.3	11356.3	15984.3	16479.3	17453.3	16440.3	20618.3	18807.3	13567.3	11864.3	15148.3		14479.3	14164.3	16316.3	14715.3
24	15342	17498	16452	14268.3			17980	13873	16944.3				17128	13699	18430.3	14068.3			13280.3	11262.3	16035.3	16363	17723	16125	20728	18717	13552	11889.3	15158.3		14437.3	14109.3	16222	15118
24.5	15025	17055	16078	13981.3			17815	13533	16794.3				17004	13783	18301.3	13791.3			13236.3	11128.3	15813.3	16384	17510	16110	20675	18641	13505	11605.3	14957.3		14131.3	13793.3	16238	14806
25	15015.3	16992.3	15951.3	13892.7			17497.3	13649.3	16832.7				16739.3	13354.3	18332.7	13885.7			13090.7	10970.7	15672.7	15852.3	16941.3	15962.3	20402.3	18440.3	13259.3	11549.7	14957.7		14147.7	13811.7	15849.3	14477.3
25.5	14710	16772	15790	13997			17520	13406	16681				16463	13390	18384	13649			13120	11031	15811	15992	16953	15769	20370	18581	13151	11440	14897		13971	13670	15568	14407
26	14491	16485	15663	13854.7			17485	13124	16556.7				16325	13168	18058.7	13541.7			12882.7	10727.7	15449.7	15788	16970	15885	20041	18207	13162	11316.7	14468.7		13944.7	13283.7	15651	14222
26.5	14449.7	16619.7	15713.7	13684.7			17119.7	13195.7	16606.7				16140.7	13078.7	18224.7	13395.7			12901.7	10843.7	15573.7	15546.7	16525.7	15745.7	20029.7	18037.7	12837.7	11237.7	14541.7		13928.7	13492.7	15449.7	14067.7
27	14337	16318	15722	13680.7			16862	13062	16506.7				16248	12811	17925.7	13272.7			12849.7	10566.7	15375.7	15508	16498	15521	19788	17724	12558	11281.7	14401.7		13608.7	13465.7	15393	13935
27.5	14306.7	16150.7	15270.7	13574.7			16873.7	12835.7	16074.7				16072.7	12671.7	17684.7	13152.7			12560.7	10462.7	15166.7	15391.7	16617.7	15331.7	19858.7	17871.7	12469.7	11216.7	14357.7		13519.7	13050.7	15105.7	13836.7
28	13907.3	16182.3	15132.3	13440.7			16698.3	12683.3	16147.7				15803.3	12732.3	17645.7	13122.7			12476.7	10267.7	15150.7	15178.3	16212.3	15098.3	19620.3	17823.3	12206.3	10942.7	14189.7		13478.7	12766.7	14821.3	13389.3
28.5	13728.3	15780.3	14970.3	13238			16490.3	12361.3	15945				15613.3	12226.3	17517	12806			12391	10217	14921	14845.3	16027.3	14623.3	19155.3	17343.3	12072.3	10881	13808		13168	12706	14730.3	13177.3
29	13781	15970	14808	13306.7			16234	12154	15911.7				15390	12258	17458.7	12876.7			12266.7	10015.7	14949.7	14951	15962	14879	19037	17284	12080	10943.7	13921.7		13248.7	12615.7	14601	13292
29.5	13684	15658	14808	13174.7			16508	12427	15839.7				15456	11951	17379.7	12725.7			12044.7	9871.67	14767.7	14561	15805	14635	19200	16993	12062	10767.7	13518.7		13150.7	12599.7	14472	13016

## Sheet: Stopped Flow-Fig5C
Time	WT				G149M				G149T				G149V				G149K				P151T
0.004	0	0	0	0	0	0	0		0	0	0		0	0	0		0	0	0		0	0	0
0.008	6.15202	6.41054	6.32634	6.35241	2.47439	2.68953	2.80105		1.83987	2.59982	2.18605		2.43074	2.34236	2.43057		1.94377	1.9311	1.83		3.09937	2.24294	2.1548
0.012	11.5787	12.3127	11.7812	11.7324	4.67894	4.70035	4.902		3.73921	4.24992	3.94729		4.52262	4.36557	4.46682		2.90626	2.54367	2.67764		4.67099	3.68532	4.04535
0.016	16.9214	17.3582	16.9161	17.0234	6.68425	6.91401	7.06382		5.58807	6.13262	5.99791		6.44874	6.50852	6.59526		3.3798	3.2411	3.31337		6.22639	5.09589	5.29747
0.02	21.4334	22.0184	21.4291	21.3728	8.60678	9.00238	8.91101		7.52773	7.85925	7.60359		8.30504	8.22826	8.4383		4.41937	4.03844	5.08044		7.39847	6.50829	6.55432
0.024	26.1844	26.6094	25.4426	25.7497	10.1125	10.304	10.8973		9.38489	9.46887	9.44887		10.121	10.1949	10.4935		4.07446	4.57067	4.52534		8.55654	7.29641	7.90398
0.028	30.3334	30.5485	29.8905	30.1102	12.0376	12.1457	12.3745		10.9989	11.3043	11.1349		11.9199	12.0169	12.3452		5.69114	5.4584	5.01357		10.0375	8.83607	8.74188
0.032	33.9411	34.4622	33.6514	33.7519	13.8087	14.0523	14.071		12.5703	13.058	12.7785		13.7282	13.7023	13.9871		5.76917	6.18846	6.83472		10.7393	10.1106	9.45238
0.036	37.6622	38.3127	37.481	37.3337	15.3193	15.8215	15.8995		14.6254	14.9411	14.4606		15.7267	15.6466	15.7564		7.19653	7.12891	7.35048		11.0938	10.2657	10.8093
0.04	41.0262	41.7911	41.0874	41.0175	16.8635	17.627	17.2955		16.2625	16.4331	16.2538		17.5477	17.5713	17.6969		8.7082	7.80474	8.58163		11.5778	11.2289	11.8693
0.044	44.5487	45.102	44.3362	44.3175	18.633	19.3596	18.9211		18.1549	18.2862	18.2208		19.5858	19.3091	19.3083		10.1881	8.85314	9.35748		13.1789	12.4962	12.9809
0.048	47.6173	48.1258	47.3203	47.4072	20.3415	20.6203	20.5271		19.8276	19.7953	19.9117		21.0928	21.2225	20.9566		10.4135	8.82251	10.2494		14.0447	13.2718	13.7842
0.052	50.5379	51.1549	50.2995	50.199	22.265	22.3763	22.1527		21.6703	21.3838	21.5461		22.6764	22.57	22.8658		11.5032	9.51492	10.4087		14.5618	14.0578	14.5245
0.056	52.9897	53.6776	52.789	52.8976	23.3055	23.686	23.3617		22.9785	22.7252	23.2724		24.1854	24.3338	24.4329		12.0061	9.25131	11.4712		15.7748	14.9995	15.7614
0.06	55.674	55.9758	55.4524	55.2289	24.6646	25.0607	24.7429		24.5047	24.511	24.9035		25.7218	25.9672	25.9408		12.7147	10.0858	11.9181		16.8123	15.8352	16.4802
0.064	58.0684	58.7066	57.6567	57.6323	26.1367	26.5342	25.8903		26.1431	25.7693	26.3358		27.3311	27.3962	27.4494		12.9498	10.8445	12.8518		17.0014	16.7871	17.6475
0.068	59.9909	60.7599	59.8038	59.9212	27.6434	27.6057	27.4763		27.3856	27.2692	27.9239		28.7839	28.8391	29.1562		13.471	12.0114	13.1832		18.5273	17.5917	18.7308
0.072	62.4586	62.6967	61.9101	62.1449	28.8559	29.0343	28.6201		28.638	28.5176	29.073		29.8861	30.2654	30.4115		14.1869	12.1721	14.1031		19.1377	18.5147	19.3408
0.076	64.1474	64.9532	64.0405	63.7963	30.062	30.2309	29.9431		29.9892	29.5727	30.5919		31.2552	31.3996	31.6871		14.804	12.4035	15.0309		20.0366	19.2444	19.5705
0.08	65.9048	66.466	65.8317	65.6309	31.5221	31.3457	30.9816		31.2389	31.1718	31.799		32.6236	32.7629	33.0082		16.0305	13.9807	15.3691		20.4889	20.4066	20.2373
0.084	67.9322	68.3375	67.5214	67.1576	32.34	32.5986	32.0592		32.7798	32.2662	32.8488		33.7605	34.1952	34.3678		16.9323	14.1519	15.4168		21.3606	20.5116	21.0301
0.088	69.5406	69.917	69.2466	69.1196	33.4761	33.8343	33.5019		33.8075	33.5255	33.96		35.1191	35.2637	35.5569		16.7641	14.9417	16.262		21.7774	20.7369	21.3871
0.092	70.8137	71.5139	70.5936	70.3862	34.6713	34.7293	34.343		34.988	34.5209	35.2323		36.3143	36.4783	36.6897		17.5836	15.373	17.2813		22.2481	21.4617	21.6372
0.096	72.4001	72.862	72.001	72.1013	35.8388	35.7256	35.4643		36.1362	36.0088	36.5206		37.3939	37.8374	37.8623		18.1905	15.5854	17.5468		22.7545	22.1449	22.7812
0.1	73.5776	74.288	73.3426	73.1409	36.8081	36.8529	36.9106		37.1692	37.1595	37.6786		38.5608	39.1176	39.2195		18.402	16.2913	17.562		23.4423	22.5749	23.4218
0.104	74.7994	75.2267	74.7639	74.4729	37.8429	38.0972	37.4052		38.5698	38.5545	39.0069		39.5832	40.1189	40.2908		19.6955	17.3623	18.2553		24.1356	23.4782	24.2903
0.108	76.01	76.4967	76.1303	75.5897	39.0108	38.683	38.5897		39.4133	39.3607	39.9584		41.0556	41.1534	41.5807		19.6998	17.7108	19.4048		25.1514	24.1468	24.809
0.112	77.3648	77.7388	77.3639	77.0616	39.9483	40.0561	39.626		40.7065	40.2083	41.0064		41.9856	42.3344	42.2792		20.2726	17.9533	19.8537		25.6928	24.2982	25.2112
0.116	78.3901	78.7287	78.4836	78.2211	41.0466	40.8368	40.69		41.7012	41.2455	41.9845		43.0672	43.2773	43.4287		20.8449	18.8621	20.9658		26.0751	24.8329	25.0878
0.12	79.1762	80.3615	78.9494	78.9993	41.7521	41.9856	41.705		42.6671	42.5241	43.0162		44.0115	44.6313	44.5079		21.0558	18.8436	21.2053		26.657	25.7413	26.0142
0.124	80.3144	81.1181	80.3114	79.6099	42.8504	42.8203	42.5668		43.8619	43.3056	43.9483		45.1256	45.5149	45.6441		21.7703	19.8076	21.3808		27.4513	25.9245	26.7855
0.128	81.1997	82.2073	81.0811	80.8609	43.7866	43.6884	43.5728		44.6264	44.5952	44.7812		46.1426	46.5095	46.7604		22.9153	20.3383	21.5145		27.6725	26.6143	27.0766
0.132	82.3219	82.6414	82.0619	81.7074	44.7485	44.6238	44.2729		45.5308	45.4803	46.0311		46.9417	47.4553	47.6047		23.4178	20.8555	22.3037		28.2445	26.9573	27.3394
0.136	83.0788	83.5638	82.8046	82.5694	45.5955	45.4964	45.2941		46.3729	46.2081	46.8487		47.9162	48.513	48.6532		23.873	21.3511	23.5299		28.5231	27.5304	27.7955
0.14	83.7173	84.4798	83.4124	83.1718	46.3059	46.3562	46.1781		47.478	47.3974	47.7641		49.1862	49.3178	49.6039		24.0647	22.0992	23.8637		28.8449	28.2238	28.2356
0.144	84.5418	84.9629	84.286	84.1244	47.1144	47.3015	46.8605		48.1277	48.2925	48.6951		50.1321	50.212	50.4581		24.863	22.4808	23.788		29.3182	28.4118	28.7877
0.148	85.2779	85.7469	85.1202	84.8843	48.069	47.8972	47.5239		49.0957	49.1135	49.6584		50.8529	51.2688	51.347		24.7045	23.3133	24.1066		29.8559	29.1249	29.305
0.152	86.0006	86.443	85.7432	85.6075	48.926	48.8089	48.6768		50.1492	49.8509	50.3932		51.8527	51.9429	52.1635		25.9011	23.3289	25.3058		30.369	28.7925	29.8495
0.156	86.5259	86.7527	86.3587	86.1563	49.8356	49.3767	49.3546		50.8036	50.7488	51.127		52.6079	52.9818	53.0997		25.8211	23.8531	25.5998		30.784	29.8424	30.5483
0.16	87.2058	87.688	86.656	86.6621	50.4311	50.6739	50.0725		51.6367	51.5615	52.2973		53.4462	53.6326	53.9699		26.7012	24.185	25.8683		31.0413	30.0377	30.4235
0.164	87.4849	88.0092	87.4074	87.2535	51.1863	51.4664	50.9851		52.7907	52.6761	53.004		54.2239	54.6326	54.7396		27.3159	25.3388	26.8467		31.8293	31.0394	30.8872
0.168	88.2283	88.5083	88.27	87.7174	51.9971	52.1515	51.5123		53.4835	53.4481	53.8307		54.8439	55.2033	55.6249		27.8853	25.9022	27.1624		31.7943	30.8705	31.7622
0.172	88.6405	89.3421	88.5469	88.4956	52.7665	52.6136	52.527		53.9666	54.1136	54.5838		55.835	56.026	56.3126		28.0896	27.0003	27.9161		32.4138	31.2706	31.6651
0.176	89.1187	89.8666	89.5001	88.9012	53.6864	53.2756	52.9588		54.8599	54.7903	55.2056		56.6493	56.9317	57.059		28.54	26.944	28.0454		32.9992	31.4465	32.0054
0.18	89.7438	90.2097	89.8581	89.3272	54.3413	54.2415	53.8741		55.7555	55.4867	55.9327		57.4151	57.9716	57.9513		28.8044	27.5174	28.6384		32.8186	32.2408	32.1754
0.184	90.3948	90.3267	90.0726	89.9876	54.8569	54.725	54.5313		56.487	56.5671	56.9286		58.1261	58.3265	58.7434		29.9394	28.0949	28.7613		33.3161	32.3293	32.871
0.188	90.4711	90.8722	90.3176	90.367	55.4735	55.4553	55.1461		57.408	57.1079	57.563		58.6307	59.226	59.4805		30.0203	28.2631	29.2864		34.0588	33.143	32.9805
0.192	90.8496	91.473	90.7576	90.4433	55.9885	55.9533	55.8311		57.8381	57.5959	58.3514		59.5753	60.123	60.3564		30.674	28.3459	30.0023		34.0562	33.1266	33.4708
0.196	91.2934	91.8885	91.1574	90.9659	56.8002	56.8711	56.8207		58.5085	58.304	58.676		60.3191	60.6657	60.8325		31.5835	28.5272	30.3145		34.3592	33.4857	33.5458
0.2	91.9208	92.3228	91.6852	91.668	57.4612	57.5751	57.4242		59.1435	59.1665	59.681		60.8032	61.1201	61.6281		31.5383	29.5008	30.9005		35.1863	33.5607	34.1999
0.204	91.9616	92.6141	91.9468	91.6826	58.2084	58.1054	58.056		59.9644	59.9443	60.2608		61.5668	62.1151	61.9739		32.0556	29.9592	31.0672		35.002	34.0036	34.0797
0.208	92.5299	92.6461	92.3511	92.3428	58.8858	58.8614	58.3932		60.371	60.7249	61.0158		62.2485	62.8176	62.8579		32.3582	30.4668	31.6931		35.5715	34.5807	34.5722
0.212	92.7948	93.1268	92.819	92.6403	59.4572	59.4933	59.1609		61.2705	61.2478	61.5292		62.9205	63.2382	63.7451		33.2152	31.1683	32.1056		35.5586	34.6878	34.6137
0.216	92.8307	93.2295	92.8993	92.6007	60.1448	59.8144	59.7782		61.8935	61.8452	62.0915		63.6071	63.8344	64.0311		33.3775	31.3445	32.7827		36.0296	34.9222	35.3755
0.22	93.1676	93.7079	93.1379	92.9066	60.6533	60.3258	60.1235		62.5105	62.2969	62.7083		64.2766	64.6269	64.8139		33.3895	31.6804	33.4956		36.2401	35.7122	35.7559
0.224	93.3452	93.9006	93.3918	93.2794	61.1708	61.2055	61.0393		62.9327	63.0342	63.5729		64.7524	65.3207	65.4686		33.9777	31.8767	33.5723		36.3952	35.6475	35.8287
0.228	93.6274	93.9806	93.6807	93.506	61.8709	61.7868	61.314		63.808	63.7465	63.9493		65.5611	65.9874	65.9612		34.0538	32.3839	34.0025		37.1969	35.8395	36.3874
0.232	93.581	94.6089	93.9473	93.9072	62.2104	62.4969	62.0389		64.2012	64.3022	64.6922		65.7521	66.2085	66.6692		35.1421	33.1907	34.3934		36.7369	35.7283	36.3387
0.236	94.4892	94.7782	94.0974	93.6488	63.0905	62.8529	62.4982		65.0083	64.9474	65.2233		66.5762	67.1248	67.1163		35.5602	33.7355	35.4338		37.2901	36.075	36.3933
0.24	94.555	94.581	94.0836	94.3713	63.7364	63.3134	63.4356		65.6394	65.2833	65.8659		67.2376	67.4576	67.672		35.9543	34.2201	34.9205		37.6749	37.0149	36.6863
0.244	94.8201	94.8657	94.7864	94.6378	63.6683	63.9979	63.805		66.2997	65.7962	66.2185		68.0441	68.1825	68.4067		36.0376	34.811	35.7843		37.9536	37.1944	37.079
0.248	95.0632	95.2606	95.1114	94.5447	64.5603	64.1075	64.3556		66.8185	66.6222	67.0165		68.3229	68.6653	68.9763		36.9447	34.9868	36.1132		38.2208	37.0046	37.0484
0.252	95.0728	95.1754	94.934	95.0296	65.014	65.0227	64.7521		66.9899	66.9294	67.4635		68.94	68.9898	69.6805		37.0487	35.5808	36.1619		38.0406	37.3009	37.9176
0.256	95.1096	95.5935	95.0532	94.8885	65.5806	65.6523	65.4998		67.7699	67.4381	68.1029		69.309	69.5303	69.6778		38.2983	35.5908	37.0474		38.7468	37.5082	37.9558
0.26	95.214	95.6673	94.9807	95.1132	66.1774	66.2426	65.7472		68.0683	68.0778	68.6712		70.2047	70.2138	70.4095		38.7555	36.1888	37.4348		38.3129	37.8253	38.2965
0.264	95.3752	95.7736	95.378	95.2515	66.6153	66.8739	66.4743		68.8296	68.64	69.3979		70.4516	70.7758	70.7561		38.3489	36.3359	37.6851		38.9067	38.0579	38.4014
0.268	95.6529	95.8605	95.5863	95.4535	66.9185	67.1616	66.9741		69.3599	69.229	69.4667		70.8625	71.278	71.5106		39.1409	36.8732	38.5101		39.1102	38.1804	38.0457
0.272	95.3421	96.1931	95.749	95.9258	67.61	67.4952	67.214		69.5904	69.5693	70.2014		71.5487	71.7043	71.7316		38.927	36.7713	38.4359		39.5175	38.417	38.7978
0.276	95.8803	96.4608	95.8963	95.7006	68.0903	67.808	67.9057		70.1196	70.134	70.5436		71.6375	71.9333	72.2308		39.5267	37.1483	39.4891		39.2064	38.759	39.1243
0.28	96.0937	96.204	96.0242	95.9049	68.3967	68.3874	68.2423		70.6264	70.6423	70.9742		72.347	72.3773	72.8303		39.8659	38.2299	39.8244		39.9067	39.3683	39.4304
0.284	96.1913	96.553	96.0273	96.286	69.0743	68.928	68.9424		71.1783	70.8914	71.5872		72.7106	73.1454	73.3968		40.4261	38.501	39.4733		40.0172	38.8544	39.4504
0.288	96.3161	96.3217	96.4011	96.3204	69.4234	69.4692	69.6409		71.5243	71.5092	71.9377		73.2533	73.4514	73.8727		41.0524	38.9549	40.2094		40.1127	39.1726	39.7448
0.292	96.248	96.7512	96.4555	96.022	69.7882	69.7759	69.7935		72.085	71.8723	72.0643		73.8887	73.9834	74.1394		41.1348	39.1553	40.6637		40.3954	39.3185	39.5421
0.296	96.4817	96.8513	96.3574	96.1519	70.2377	70.0819	69.807		72.3139	72.2931	72.8602		73.9442	74.4748	74.6982		41.5659	39.8451	41.2133		40.6689	39.4195	39.9803
0.3	96.6417	97.2916	96.658	96.4098	70.6041	70.2556	70.834		72.8345	72.9516	73.3593		74.6055	74.9511	75.1138		42.0288	40.3809	41.5138		40.778	39.7991	40.3032
0.304	96.937	97.0064	96.4325	96.6883	70.9019	71.233	70.8417		73.4411	73.4538	73.3498		75.2169	75.4665	75.4855		42.5592	40.6912	41.4046		40.9169	40.4281	40.2981
0.308	96.6981	96.939	96.8192	96.7639	71.4175	71.5076	71.6781		73.8226	73.5724	74.0455		75.3124	75.7279	76.005		42.8372	41.3103	42.1942		41.3592	40.4043	40.2774
0.312	96.8475	97.0536	96.8586	96.8844	72.1445	71.9982	71.7866		74.1929	74.1758	74.5001		76.0263	76.2035	76.3162		43.3632	41.4559	42.6028		41.4414	40.5276	40.6668
0.316	97.3129	97.0931	97.0511	97.1671	72.3759	72.6381	71.9421		74.4135	74.5928	74.7092		76.0406	76.3271	76.6992		43.2457	41.3083	42.475		41.2531	40.7199	41.1455
0.32	97.2096	97.4204	96.9941	97.1395	72.5693	72.6792	72.562		75.1162	74.6386	75.353		76.5474	76.7872	77.0409		44.0661	42.6022	43.361		41.8295	40.9789	41.4119
0.324	97.2649	97.5481	97.0013	97.4023	73.2989	73.0739	72.9904		75.3875	75.4772	75.8572		77.1712	77.3776	77.2709		44.7169	43.0421	43.4967		41.5454	41.2341	40.895
0.328	97.2944	97.4262	97.4986	97.4332	73.6333	73.4364	73.2969		75.8309	75.8677	76.0739		77.4003	77.6316	77.9292		44.6996	42.6941	44.0872		42.3426	40.9785	41.073
0.332	96.9674	97.5265	97.3186	97.6167	74.1392	73.6472	73.5539		76.3142	76.1636	76.3727		77.6002	77.9145	78.4397		45.1856	43.1776	44.1545		42.3953	41.6324	41.1338
0.336	97.4065	97.6303	97.2156	97.4578	74.1261	74.1965	74.2389		76.447	76.4927	76.7853		78.0731	78.2272	78.5967		45.3648	43.8284	45.3734		42.4823	41.9327	41.8079
0.34	97.3604	97.6477	97.2301	97.1861	74.5916	75.0111	74.5226		76.8992	76.827	77.4501		78.4323	78.6676	78.9361		46.2136	44.0151	45.0533		42.4477	41.5311	41.9488
0.344	97.9007	97.7235	97.7844	97.5323	74.8153	74.7201	74.7986		77.0893	77.3929	77.6406		78.7036	79.0611	79.6617		45.9843	44.7146	45.7844		42.605	41.7184	42.0129
0.348	97.5766	97.6668	97.6246	97.7934	75.5648	75.4462	75.1476		77.8374	77.5899	77.9948		79.0672	79.5593	79.5946		46.6838	44.8075	45.3867		43.0097	41.9934	42.2749
0.352	97.2742	97.7723	97.7745	97.6898	75.3963	75.3536	75.3203		78.108	77.8593	78.2882		79.4435	79.8008	79.9144		46.7729	44.945	45.956		42.9331	41.8625	42.3171
0.356	97.5311	97.7759	97.8698	97.529	76.0894	76.3204	76.0043		78.3435	78.0447	78.6002		79.8288	80.2132	80.3916		46.9266	45.408	46.4821		42.9784	42.1195	42.5061
0.36	97.9578	97.7842	97.5171	97.6488	76.2918	76.3291	75.9956		78.8432	78.5252	78.8183		80.097	80.5349	80.6915		47.284	45.538	46.6645		43.2364	42.4812	43.0084
0.364	97.7232	98.0125	97.4873	97.8161	76.6971	76.4438	76.3672		78.9836	78.7774	79.4906		80.5534	80.8155	81.0185		47.7368	45.998	46.0956		43.8413	42.441	42.8981
0.368	97.6761	97.9029	97.7485	97.7001	76.9229	77.1436	76.6483		79.4766	79.4131	79.8197		80.7051	81.0906	81.3549		47.9584	46.235	46.8779		43.7845	42.6901	42.8664
0.372	97.7302	98.0915	98.0104	97.9268	77.2698	77.4493	77.2873		79.6817	79.5105	80.0267		81.1138	81.2318	81.5326		48.3703	46.1672	47.6414		43.441	42.6429	43.3221
0.376	97.8866	97.926	97.8827	97.7455	77.2605	77.7294	77.2528		79.9446	79.6799	80.4987		81.4473	81.743	81.961		48.4002	46.9173	48.08		43.4181	43.0898	43.2191
0.38	97.7543	97.7778	97.8799	97.994	78.1502	78.2909	77.3658		80.2489	80.2156	80.5545		81.5925	81.8647	82.3325		49.1314	47.5219	48.1203		43.9607	43.3004	43.4095
0.384	97.9487	97.9724	97.8944	97.9715	78.2214	78.1476	77.96		80.8225	80.3842	80.9381		82.1395	82.2409	82.6028		49.1984	48.0737	48.4724		43.95	43.2972	43.1288
0.388	97.8894	98.1018	97.8397	98.0017	78.5958	78.5703	78.5094		81.1161	80.9471	81.2488		82.1857	82.4045	82.5716		49.6604	48.3649	49.2895		44.0049	43.4215	43.6242
0.392	98	98.0456	97.8782	98.2138	79.002	79.0981	78.3458		81.3291	81.1488	81.5752		82.6127	82.6899	83.1625		49.6941	48.4256	49.2394		44.1328	43.2628	43.5936
0.396	98.0576	98.1716	97.7806	98.218	79.0341	79.1827	78.8179		81.2987	81.3437	81.9475		82.7399	83.2944	82.8617		50.0275	48.9072	49.0142		44.1298	43.133	43.7458
0.4	98.2838	98.4148	98.127	98.0226	79.5051	79.6217	79.1312		81.9553	81.5363	81.972		83.0131	83.2969	83.7392		50.54	49.219	49.7581		44.3665	43.3827	44.0858
0.404	98.1457	98.4298	98.2229	98.2627	79.4166	79.7063	79.4674		82.2667	81.9294	82.166		83.6103	83.781	84.1631		51.1003	49.7156	50.4577		44.8453	43.608	44.156
0.408	98.1534	98.178	98.2129	97.9818	80.014	80.0027	79.5164		82.1632	82.3423	82.4616		83.88	84.1363	84.2693		51.1027	50.1619	50.5521		44.8471	43.7876	44.2677
0.412	98.2869	98.3374	98.2915	98.1052	80.3098	80.4917	80.0345		82.6361	82.557	82.936		84.1535	84.293	84.4754		51.1725	49.9049	50.6323		45.0067	43.8622	43.843
0.416	98.3173	98.2157	98.2173	98.1637	80.7122	80.2212	80.5701		82.7682	82.6277	82.9489		84.2011	84.3465	84.5891		52.0001	50.1639	51.5291		45.0701	44.3526	44.4654
0.42	98.014	98.2183	97.9451	98.2845	80.7096	80.7311	80.7398		82.924	83.082	83.5615		84.3131	84.735	84.7719		52.1321	50.5937	51.4209		44.6879	44.3566	44.4457
0.424	98.1433	98.285	98.5106	98.4111	80.9878	81.0442	80.6148		83.3932	83.2078	83.6555		84.6439	85.2039	85.2991		52.5536	51.2038	51.8182		45.7409	44.5384	44.7304
0.428	98.4211	98.35	98.4693	98.3977	81.5663	81.0076	81.0554		83.6633	83.5048	84.0567		84.9183	85.265	85.3456		52.6326	51.2706	52.3792		45.3148	44.0688	44.4781
0.432	98.2585	98.6133	98.3619	98.3453	81.2881	81.5348	81.5568		83.8689	83.6749	84.2097		85.2342	85.6918	85.6084		52.637	51.3143	52.422		45.1652	44.4813	44.5327
0.436	98.4536	98.6445	98.3166	98.3256	82.0909	81.9638	81.3413		84.1229	83.7219	84.4824		85.4959	85.6372	85.6525		52.9135	51.7074	53.3512		45.5271	44.8858	45.1213
0.44	98.3211	98.6354	98.4649	98.2192	81.5586	81.8555	81.7658		84.4343	84.0968	84.5565		85.8378	85.9982	86.1255		53.1553	52.4244	52.8743		45.8599	44.6591	44.7846
0.444	98.2136	98.577	98.3593	98.4237	82.1614	82.341	82.2086		84.715	84.4762	84.8912		85.9278	86.3003	86.3923		53.7922	52.2326	53.1418		45.5544	44.9425	45.3182
0.448	98.1878	98.8148	98.539	98.4733	82.9138	82.5394	82.6614		85.054	84.6497	85.125		86.2704	86.4402	86.3471		53.6944	52.3551	53.4746		46.1102	45.0222	44.6842
0.452	98.4621	98.8279	98.4799	98.5574	82.6944	82.9303	82.378		85.3557	84.8714	85.0891		86.3255	86.5405	86.5114		54.1067	53.0706	53.4407		46.1703	44.9802	45.6458
0.456	98.3283	98.8517	98.375	98.4134	83.0303	82.7691	82.9048		85.2919	85.3899	85.3167		86.5778	86.8538	87.068		54.0224	53.4979	54.0204		45.7409	44.8756	45.2975
0.46	98.2368	98.5673	98.479	98.5113	82.8317	83.3398	83.0327		85.6761	85.5953	85.945		86.5972	87.0776	87.2856		54.7007	53.4608	54.0951		46.352	45.3799	45.3582
0.464	98.4644	98.5392	98.402	98.416	83.2963	83.419	83.1966		85.9183	85.7218	85.832		86.7976	87.2511	87.4946		55.2426	54.2441	54.5101		46.5179	45.5072	45.4016
0.468	98.4185	98.8248	98.5379	98.4254	83.8289	83.5981	83.4561		86.2532	86.248	86.1374		87.2551	87.5161	87.5925		55.3438	53.8278	55.1026		46.017	45.3715	45.5617
0.472	98.3653	98.7652	98.7552	98.6943	83.9383	83.6712	83.4816		86.1531	85.9679	86.1746		87.2123	87.5474	87.6881		55.6728	54.6016	55.135		46.495	45.2574	45.3775
0.476	98.6412	98.8956	98.5893	98.5405	84.2534	84.0279	84.0593		86.5214	86.3847	86.5633		87.4724	87.506	87.8863		56.1488	54.7125	55.0701		45.8843	45.6999	45.9097
0.48	98.4398	98.4613	98.4466	98.6283	84.3031	84.348	83.9308		86.3783	86.4366	86.7948		87.8014	88.0037	88.1884		56.0958	54.4705	55.4797		46.5212	45.648	45.9468
0.484	98.4775	98.4053	98.4712	98.6051	84.6467	84.3643	84.448		86.9614	86.7625	86.6626		87.9984	88.0946	88.7312		56.3935	55.5048	56.3839		46.4946	45.5843	45.8689
0.488	98.6126	98.8208	98.651	98.4228	84.983	84.7761	84.5752		87.0174	87.183	87.2648		88.0455	88.5758	88.3865		56.3689	55.4245	56.1257		46.9723	45.5258	45.7852
0.492	98.281	98.6445	98.7195	98.7249	85.0991	85.1978	84.3768		86.9453	87.1379	87.0215		88.3558	88.6051	88.7632		56.9292	55.9818	56.7585		46.8345	45.7405	46.1561
0.496	98.8066	98.6766	98.6139	98.6285	85.2544	85.1805	84.8902		87.3707	86.9304	87.6463		88.4129	88.6577	88.8098		57.5395	56.6497	56.5746		46.9432	46.3213	46.0742
0.5	98.6873	98.7431	98.4729	98.4186	85.0346	85.4808	85.1684		87.3424	87.6319	87.6215		88.4638	89.1635	88.9849		57.5299	56.2153	56.8195		46.7327	45.9914	46.2347
0.504	98.7644	98.7081	98.6437	98.8249	85.2076	85.2798	85.3664		87.6676	87.5333	87.9956		88.9055	88.9865	89.3352		58.0145	56.4438	57.5329		47.3523	45.9541	46.2504
0.508	98.8569	98.7057	98.577	98.8988	85.7392	85.8868	85.408		87.9216	87.9185	88.1908		89.1669	89.6906	89.6281		58.2375	56.8163	57.8176		46.6454	45.923	46.1063
0.512	98.4138	98.6359	98.88	98.8483	86.0123	85.9131	85.7758		88.1912	87.9578	88.2755		89.3055	89.4168	89.3176		58.7082	57.3752	57.5122		46.9874	45.8535	46.3851
0.516	98.6244	98.8827	98.4693	98.7256	86.3257	86.1521	85.6511		88.2813	87.9332	88.1896		89.341	89.7121	89.6136		58.5444	57.1347	58.1411		47.0143	46.7879	46.495
0.52	98.8023	98.7321	98.642	98.8059	86.1878	86.2249	86.4936		88.5627	88.2095	88.7602		89.6192	89.5435	89.7697		59.0237	57.4892	59.0005		46.8441	46.1684	46.6329
0.524	98.5834	99.0306	98.8361	98.618	86.4149	86.5097	85.8785		88.8467	88.6568	88.9086		89.8144	90.0997	90.1125		59.4192	57.4997	57.9779		47.1688	46.2357	46.76
0.528	98.9272	98.5561	98.6329	98.688	86.594	86.5616	86.7035		88.7358	88.765	88.7642		89.9134	90.0032	90.0344		59.2694	58.1921	59.1244		47.7323	46.2635	46.3548
0.532	98.6492	98.8817	98.749	98.82	86.5721	86.8811	86.585		88.6865	88.9555	88.9568		90.0374	90.2434	90.4443		58.8402	58.6525	59.0797		47.1212	46.8091	46.6071
0.536	98.6267	98.7157	98.8833	98.7376	86.9132	86.8417	86.6681		89.0285	89.1053	89.2652		90.1724	90.3369	90.2976		59.5951	58.2845	59.1298		47.6516	46.4174	46.8633
0.54	98.8192	98.9213	98.7828	98.6779	87.202	87.4595	86.9531		89.3731	89.212	89.4476		90.1911	90.5303	90.4293		59.1365	58.9262	59.7317		47.6015	46.8197	46.8961
0.544	98.7731	98.6445	98.6763	98.7546	87.3014	87.2878	86.9412		89.4957	89.5056	89.5177		90.5432	90.6724	90.8512		60.6602	59.0919	59.6013		47.4773	46.8845	46.9809
0.548	98.7005	98.8241	98.8361	98.8745	87.7548	87.1583	87.2578		89.8746	89.5514	89.4575		90.837	90.8859	90.8607		60.6809	58.8207	60.124		47.4817	46.8899	46.9937
0.552	98.744	98.7731	98.5993	98.8169	87.5684	87.2833	87.3994		89.6478	89.8754	89.6464		90.9374	90.9331	90.8978		60.7767	59.5046	60.1766		47.7976	46.533	47.1134
0.556	98.6845	98.8846	98.8309	98.5751	87.8677	87.8233	87.4036		89.829	89.7628	90.2252		90.7698	90.9634	91.2315		60.756	59.6096	60.9013		47.8687	46.909	47.5047
0.56	98.659	99.0428	98.8263	98.7624	87.9383	87.7034	88.0538		89.8174	89.9857	90.2034		91.2338	91.1558	91.3787		61.4083	60.2347	60.42		48.0777	46.9419	47.3464
0.564	98.8096	98.8458	98.8898	98.611	88.2701	87.8345	88.0371		90.2392	90.322	90.3472		91.2823	91.592	91.7617		61.2358	59.9445	60.8861		48.0434	46.8333	46.9532
0.568	98.8433	99.1595	99.0471	98.6243	88.2197	88.0444	88.1881		90.5167	90.6535	90.6301		91.349	91.6509	91.4428		61.9074	60.6278	60.8812		48.4068	47.2249	47.3747
0.572	98.6604	98.8846	98.6047	99.1031	88.1138	88.3892	88.1659		90.3312	90.4576	90.6433		91.3211	91.6977	91.7077		62.4753	60.5018	61.3394		47.6863	46.9967	47.6266
0.576	98.6098	98.7643	98.8596	98.7643	88.6172	88.618	88.4087		90.5946	90.6793	90.7741		91.5491	91.7346	91.7287		61.4169	61.1324	61.3881		48.3088	47.1145	47.2262
0.58	98.9323	98.8665	98.7411	98.6564	88.5762	88.8964	88.6918		90.7944	90.6807	91.1637		91.7083	91.6276	92.0803		62.72	61.3509	61.45		47.9756	46.9594	47.5757
0.584	99.0768	98.7729	98.9133	98.9332	88.6464	88.8747	88.4969		90.9163	91.077	90.9086		91.8123	92.0936	92.0871		62.5346	61.4046	61.9029		48.4956	47.4707	47.1746
0.588	98.4874	98.7915	98.9304	98.8375	88.725	88.7961	88.9314		90.9889	90.864	91.2023		91.825	92.3814	92.2679		62.286	60.9386	62.66		48.1403	47.2301	47.148
0.592	98.7623	98.8274	98.8354	99.1179	89.1694	89.3874	89.083		91.0032	91.161	91.1972		91.9009	92.2502	92.3906		62.9941	61.8625	62.4703		47.8042	47.5069	47.1261
0.596	98.6869	99.0018	98.7552	98.8567	88.9955	88.9682	88.8386		91.4471	91.0994	91.6357		92.1465	92.3434	92.4163		63.4397	61.9203	63.0219		48.0699	47.7889	47.7194
0.6	98.6904	98.8181	98.9161	98.7652	89.2827	89.4069	88.9304		91.3139	91.1717	91.5005		92.3557	92.5074	92.3072		63.5481	62.2175	63.0907		47.9623	47.6583	47.0224
0.604	98.7623	98.7209	98.8115	98.8403	89.4986	89.4768	89.3535		91.4121	91.6048	91.7758		92.5851	92.4875	92.4231		64.3348	62.104	63.0612		48.3453	47.6104	47.7991
0.608	98.7689	99.1107	98.9553	99.0517	89.5076	89.5784	89.5838		91.5635	91.6711	91.6704		92.5311	92.7558	92.6636		64.0448	63.043	63.6793		48.59	47.9531	47.6936
0.612	98.9152	98.9311	98.7267	98.8396	90.0627	89.9161	89.777		91.6875	91.7267	91.851		92.7055	92.8644	92.7921		63.8651	62.9074	63.4733		48.5189	47.5907	47.8377
0.616	98.5911	99.0602	98.7866	98.9332	89.8916	89.7248	89.4296		91.9528	91.7516	91.8616		92.8994	92.9816	92.9657		64.5679	63.1725	63.8745		48.3678	47.9637	47.6692
0.62	98.8342	99.181	98.9875	98.7181	89.8551	90.1581	89.8514		92.0908	92.0717	92.2957		93.0031	92.9022	92.9451		64.2028	63.4903	63.4796		48.8292	47.685	48.134
0.624	98.837	98.8303	98.8424	99.0411	90.2362	90.3077	89.9364		92.2992	92.3108	92.1573		92.8448	93.139	93.1781		64.882	64.3053	63.7978		48.8347	47.9666	47.9316
0.628	98.8726	98.952	98.6763	99.2485	90.3979	90.0754	90.4024		92.012	92.3266	91.8827		92.9721	93.3102	93.4836		64.4032	64.4624	63.9993		48.4636	47.9794	47.956
0.632	99.0014	98.891	98.6517	98.9655	90.6257	90.3916	89.9825		92.3123	92.2052	92.3742		93.5426	93.2471	93.1406		64.6103	64.0391	64.5938		48.7098	48.1089	47.8294
0.636	99.0682	98.9592	98.7195	98.2571	90.4762	90.3651	90.3312		92.3916	92.4934	92.5226		93.41	93.37	93.3562		65.1132	64.1807	65.1263		48.4927	47.4045	48.1111
0.64	98.6834	98.7979	98.7195	98.9164	90.8744	90.6563	90.6997		92.517	92.4352	92.9557		93.3567	93.4648	93.8553		65.2766	64.8536	64.7919		48.6247	47.9008	48.3965
0.644	98.8014	98.9963	98.9227	99.0334	90.37	90.821	90.5325		92.3656	92.5478	92.8302		93.7623	93.8328	93.8829		65.4562	64.7772	65.2064		48.5649	48.1027	47.6525
0.648	99.1208	98.8413	98.9276	99.3299	90.9184	90.6378	90.4913		92.7728	92.6581	92.6061		93.6916	93.6249	93.8989		65.3652	64.7903	65.8294		48.9317	48.1557	48.007
0.652	98.9567	98.9551	99.1116	99.1083	90.7201	91.037	91.1383		92.7631	92.9032	93.4099		93.5307	93.688	93.8619		66.1109	65.3195	66.5334		48.5557	48.137	48.3033
0.656	98.7171	98.8062	98.8509	98.94	91.1898	91.2851	90.6446		92.8825	92.966	93.0113		93.8544	93.7513	93.8343		65.6783	65.6439	66.1199		48.6073	48.4216	47.7959
0.66	98.9522	99.1945	99.0691	98.915	91.2816	91.1835	91.0938		93.1056	93.1126	93.1851		94.0925	93.9635	94.1048		66.2164	65.6544	66.2777		49.287	48.0529	48.1992
0.664	98.9569	98.9758	99.1222	98.9255	91.1969	91.2088	91.146		93.2229	92.9404	93.1374		94.0867	94.0235	93.9866		66.4934	65.8146	66.3274		49.3869	47.8569	48.0164
0.668	98.8143	98.8806	99.1001	99.2382	91.7121	91.1992	91.318		93.066	93.3889	93.3733		94.2136	94.2124	94.1599		66.7497	65.6805	66.2045		49.3968	48.1802	48.3051
0.672	99.3115	99.2956	98.7812	99.1165	91.2174	91.5699	91.5994		93.228	93.1696	93.4863		93.8071	94.2305	94.4065		67.0715	65.5545	66.8727		49.2999	48.2745	48.4591
0.676	99.1382	99.0049	99.094	98.9276	91.5196	91.8737	91.3946		93.3518	93.4943	93.619		94.4788	94.1846	94.3414		67.0903	66.6375	65.7571		48.9066	48.2826	48.5562
0.68	98.9934	98.8389	98.9356	99.1146	91.6201	91.759	91.6571		93.3306	93.4487	93.8731		94.509	94.3254	94.4103		67.6785	66.2539	66.9582		49.0883	48.2303	48.0605
0.684	98.9129	99.0168	99.0471	98.6746	92.0067	91.8507	92.1253		93.6779	93.5878	93.9764		94.4273	94.6566	94.5238		67.9506	66.3513	67.206		49.3902	48.0734	48.2421
0.688	98.5902	99.4449	98.7706	99.057	91.8668	91.8523	91.7798		93.9803	93.7246	93.7537		94.5819	94.4711	94.4801		67.9116	66.9905	66.7296		49.1753	48.3506	48.6181
0.692	98.9562	99.0733	98.9792	98.9798	92.16	92.2669	92.1356		93.7525	93.8176	93.7745		94.3256	94.6141	94.5979		68.2821	67.3179	67.004		49.4521	48.2387	48.4783
0.696	98.9913	99.1131	98.8058	98.863	92.3628	92.2701	92.1817		93.8171	93.6238	93.8627		94.4443	94.8695	94.7461		68.0104	67.6819	66.999		49.4023	48.8505	48.5937
0.7	98.9152	98.887	98.788	99.0091	92.2037	92.3759	91.9082		93.8134	93.9062	94.1947		94.4416	94.8489	94.844		68.4275	68.1117	67.623		49.472	48.4731	48.7321
0.704	99.0187	99.1426	98.9548	98.9087	92.4819	92.2938	92.3076		94.0807	94.0756	94.2359		95.006	94.9793	95.0614		68.5562	67.0402	68.4976		49.4053	48.4688	48.5348
0.708	98.6714	98.9608	98.6381	99.0741	92.3378	92.4195	92.1221		94.2504	94.1035	93.9097		94.9301	94.8012	95.2959		68.8833	67.7733	67.738		49.6493	48.3404	49.092
0.712	98.8248	98.8029	98.9328	99.2389	92.4588	92.5457	92.5687		94.1649	94.2142	94.3144		94.9513	95.2275	95.0824		69.523	67.5363	68.7405		49.2921	48.5883	48.5435
0.716	98.9972	98.9304	99.117	99.2356	92.6737	92.7909	92.1098		94.3432	94.4398	94.6352		94.9917	95.1094	95.1502		68.9777	68.5927	68.2617		49.974	47.9805	48.7699
0.72	98.9522	99.1919	98.6859	99.215	92.8351	92.8598	92.4483		94.4898	94.1393	94.426		95.1218	95.3262	95.0821		68.944	67.8808	68.2469		49.6662	48.5616	48.9796
0.724	98.974	98.9625	99.0848	98.9873	92.8088	92.9376	92.6808		94.6986	94.337	94.6496		95.0995	95.2969	95.4071		69.3987	68.4522	69.0581		49.8089	48.4625	48.5115
0.728	98.9698	99.018	98.9802	98.9484	92.6545	92.8315	92.7056		94.4804	94.1472	94.4829		95.0328	95.2824	95.3328		69.2113	69.1626	68.9451		49.4503	48.7076	48.6138
0.732	98.8124	98.7409	98.8976	98.7984	92.6259	92.8771	92.561		94.5924	94.4584	94.6778		95.3473	95.3817	95.3147		69.1386	68.536	69.6044		49.5044	48.3027	48.9519
0.736	98.603	98.9975	98.7939	99.0669	93.1496	93.2892	92.6322		94.7005	94.7283	94.8056		95.0024	95.4357	95.3379		70.3077	69.4082	69.2052		49.4488	48.9493	48.7528
0.74	99.2473	98.8717	99.1754	98.8478	93.1592	92.9892	93.0869		94.7408	94.808	94.8656		95.4299	95.8276	95.6446		69.761	69.6075	69.3689		50.0267	48.7463	49.0134
0.744	99.0255	99.0316	99.17	99.2857	93.0594	93.3286	93.0804		94.8033	94.815	94.9228		95.5546	95.5809	95.5067		70.326	69.5954	69.6221		50.1421	49.0382	48.7335
0.748	99.037	99.1724	98.9365	99.1507	93.3937	92.9825	93.008		94.7563	94.7964	95.0973		95.6197	95.7139	95.6498		69.9546	69.4684	70.4063		49.9582	48.916	48.6691
0.752	98.5227	98.8446	99.0356	99.2819	93.2984	93.4154	93.3497		94.9515	94.7848	94.913		95.5769	95.7501	95.7451		70.8506	69.8475	70.0503		49.8889	48.5459	48.8736
0.756	99.0923	99.0642	98.9067	99.0673	93.3796	93.4587	93.2518		95.0139	94.782	95.0191		95.269	95.5554	95.8071		70.7712	70.2095	70.2023		49.7451	49.0853	49.0833
0.76	98.9784	99.0128	98.9896	99.043	93.5147	93.2452	93.3117		95.3898	95.2165	95.2084		95.6793	95.8085	96.005		70.5462	70.0509	70.1693		49.5859	48.6033	49.5114
0.764	99.1176	99.002	98.9605	99.0336	93.5211	93.5638	93.511		95.237	95.1609	95.1436		95.7308	95.9643	95.9472		70.71	70.2537	69.9864		49.8974	48.5799	49.0855
0.768	99.0822	99.2408	98.9037	99.1708	93.8262	93.4849	93.0366		94.9895	94.9864	95.567		95.8952	96.0144	95.8934		71.3097	71.149	70.2859		50.0227	48.6436	49.0334
0.772	99.0707	98.8329	99.056	99.3374	93.9084	93.8769	93.1684		95.0692	95.4177	95.2334		95.777	95.9214	96.1476		71.3126	70.6293	71.3341		50.2276	48.9405	49.0422
0.776	99.0618	99.1755	98.9189	99.0741	93.6289	93.2728	93.8842		95.3119	95.2484	95.4307		95.9088	96.0552	96.0064		71.5848	70.9155	71.045		49.9044	48.8407	49.4243
0.78	98.7187	99.0995	99.1132	99.0425	93.7264	93.8022	93.2779		95.3474	95.6135	95.5749		96.0264	95.8123	96.1309		72.0627	70.8035	70.8808		49.8542	48.795	49.0553
0.784	98.9454	99.1402	99.037	99.1818	94.0874	93.8237	93.6585		95.5615	95.4575	95.4202		95.9791	96.0814	96.297		71.8777	71.025	71.4949		49.9633	49.0309	49.0243
0.788	99.0672	99.0302	98.9968	98.7378	94.2215	93.8038	94.0156		95.4917	95.6312	95.6163		95.9691	96.189	96.3632		72.0559	70.6745	72.0367		49.9261	48.7683	49.1437
0.792	99.0014	99.3606	99.0534	98.8033	94.0373	94.0499	93.9377		95.4557	95.3088	95.6182		96.2327	96.1315	96.3856		71.4851	71.4497	71.4295		50.2176	48.807	49.4335
0.796	99.1892	99.3265	99.0637	98.6299	94.1522	94.1556	94.072		95.7932	95.5152	95.6265		96.1281	96.2691	96.4434		72.5559	71.4613	71.5804		49.6714	48.9698	49.2402
0.8	99.0131	99.1626	99.0722	99.3505	94.0646	94.2797	94.0153		95.719	95.4979	95.9062		96.2742	96.3175	96.4866		72.1894	71.8931	71.7953		50.2958	49.6734	49.535
0.804	99.03	98.5866	99.4847	99.0049	93.9459	94.4578	94.3683		96.1384	95.607	95.7492		96.3496	96.5397	96.6181		72.2886	71.8846	72.0028		50.012	49.1859	49.0644
0.808	98.9955	98.9187	99.148	98.9433	94.5167	94.3665	94.3023		95.7344	95.8915	95.6325		96.4911	96.6216	96.388		72.9621	71.9252	71.8282		50.4624	49.5761	48.7906
0.812	98.937	98.8131	99.0853	99.0589	94.527	94.6821	93.6488		95.8102	95.6447	95.9592		96.4134	96.5057	96.3709		72.6022	72.4484	72.5505		50.0721	49.1881	49.8899
0.816	99.2037	99.2439	98.8424	99.1792	94.5533	94.6395	94.2523		95.7892	95.8601	95.9749		96.5721	96.5527	96.436		72.8503	72.8381	72.2978		49.981	48.8363	49.4509
0.82	99.0319	99.3975	99.0938	99.237	94.3601	94.6687	94.6143		95.9344	95.881	96.1444		96.8643	96.3464	96.5964		73.214	72.5679	72.5933		49.8933	49.2426	49.4254
0.824	99.0138	99.2274	99.028	99.0495	94.6954	94.6206	94.586		95.8994	96.1567	96.0367		96.5165	96.8475	96.7492		73.1615	72.5308	73.0726		50.2224	49.4693	49.3807
0.828	98.6518	98.982	99.254	99.124	94.7503	94.5549	94.5663		96.0177	95.7454	96.24		96.4969	96.5455	96.4705		73.1509	72.4595	72.6036		50.0599	49.5831	49.29
0.832	98.867	98.953	99.002	98.9978	94.5523	95.0846	94.7		96.1958	95.8934	96.0724		96.5921	96.8871	96.5453		73.5228	72.7306	73.14		50.382	49.0257	49.1703
0.836	98.9384	99.2763	98.9776	98.8305	94.5077	94.7071	94.3989		96.17	96.0241	96.0754		96.8404	96.898	96.654		73.3484	73.176	73.1203		49.8723	49.7308	49.7265
0.84	98.823	98.9849	98.9253	99.0552	94.7676	94.8187	94.6848		96.2855	96.4621	96.4678		96.6437	96.7913	96.5898		73.5334	72.466	73.1715		50.3603	49.4525	49.7225
0.844	98.8461	99.1171	98.9905	99.3194	94.7175	94.7129	94.7257		96.5088	96.1444	96.5509		96.7133	96.7949	97.0226		74.1196	72.9194	73.7477		50.1388	49.5659	49.1288
0.848	99.1829	99.0588	99.3282	99.0893	95.0503	95.0978	94.7686		96.1935	96.5019	96.3152		96.6439	97.0863	97.0052		73.1311	73.8955	74.2994		50.4598	49.7488	49.096
0.852	98.7056	99.0287	99.1367	98.7844	95.3426	95.399	94.9904		96.2643	96.4121	96.6657		96.8112	97.0144	97.0892		74.625	73.1318	74.1297		50.2497	49.4288	49.309
0.856	99.1251	99.0316	99.0006	98.9971	95.0265	95.1673	94.9405		96.5546	96.6147	96.641		96.9732	97.1398	96.9152		74.5754	73.892	73.8116		49.9854	49.2093	49.7272
0.86	98.971	99.2925	99.0128	99.3566	95.1026	95.4	94.8239		96.4613	96.8254	96.4821		97.0446	97.1935	97.1787		75.1973	73.2633	73.639		50.0518	49.6716	49.5234
0.864	98.9972	99.2288	99.0269	99.0797	95.2623	95.15	95.211		96.606	96.2541	96.5324		96.8904	97.2456	96.8319		74.3793	74.2475	74.7758		50.7845	49.2346	49.7869
0.868	98.9028	98.8515	99.1611	99.2363	95.0647	95.4003	95.2903		96.1866	96.6396	96.6356		96.9935	97.103	97.0531		74.966	74.267	74.6175		50.3599	49.3772	49.4575
0.872	98.8087	99.1872	99.1738	99.0699	95.3657	95.5188	95.1827		96.4795	96.5009	96.7393		97.0778	97.0001	97.1771		74.7232	73.6449	74.5654		50.4771	49.4214	49.8732
0.876	98.9496	99.1164	98.8903	99.2185	95.2556	95.2006	95.2442		96.6263	96.6296	96.3543		97.2342	97.3195	96.8554		74.6625	74.6848	74.6662		50.0278	49.6284	49.9765
0.88	99.1176	99.2994	99.0353	99.1521	95.1886	95.1606	95.2168		96.7174	96.8149	96.6342		97.1637	97.2581	97.2795		74.9458	74.1566	74.7851		50.3378	49.424	49.7348
0.884	98.9468	99.1371	99.2029	99.3449	95.0682	95.2602	95.3495		96.7492	97.0448	96.8352		97.0457	97.353	97.3794		75.7691	74.4543	74.7035		50.5822	49.4693	49.4083
0.888	98.8593	99.1486	99.1409	99.3997	95.6432	95.6038	95.3907		96.8464	96.9068	96.8604		97.0064	97.4716	97.183		75.5533	74.977	75.3869		50.183	49.6175	49.6256
0.892	98.8562	99.225	98.8291	99.1006	95.5646	95.8515	95.2526		96.911	97.0206	96.8132		97.1965	97.3754	97.2415		75.9247	74.9444	74.4484		50.8605	49.3124	49.436
0.896	98.937	99.2896	98.9544	99.0947	95.5601	95.6348	95.2706		96.8218	96.5088	96.878		97.147	97.4969	97.3952		75.6125	75.5103	74.8196		50.437	49.3179	49.6245
0.9	99.2799	99.0073	98.9741	99.3304	95.5681	95.9111	95.5727		97.0287	96.737	96.9037		97.4283	97.5699	97.5825		76.1289	75.4108	75.411		50.4008	49.5399	49.4662
0.904	99.0356	98.9163	98.9417	99.102	95.5264	95.7508	95.5592		96.8743	96.854	96.9988		97.2442	97.3553	97.3263		75.5248	74.7586	75.5153		50.6113	49.6902	49.4444
0.908	99.0759	99.1038	99.0689	99.3508	95.8925	95.4173	95.4687		96.9806	96.9582	96.8093		97.4151	97.6169	97.4745		75.8336	75.3039	75.4568		50.037	49.3808	49.5645
0.912	98.8157	98.7505	99.1566	99.0664	95.7773	96.2344	95.9391		96.8715	96.6728	96.7949		97.298	97.4318	97.7251		76.232	75.5354	75.6225		50.6386	49.6877	50.1025
0.916	98.8173	99.1755	99.2592	99.1137	96.1572	95.9204	95.5266		97.0114	97.1834	97.1572		97.5873	97.5366	97.536		75.9493	75.7553	75.8339		50.3024	49.6983	49.6278
0.92	99.2143	98.9923	98.9384	99.1645	95.8357	95.9521	95.7079		97.061	96.9447	97.1229		97.5418	97.5865	97.3215		76.5293	75.453	76.0423		50.6437	49.9393	49.5612
0.924	98.9946	99.1783	99.1346	99.0596	95.9429	95.8101	95.8812		97.0481	97.1969	97.0567		97.513	97.7427	97.63		76.4994	75.8201	75.7468		50.4631	49.8888	49.8517
0.928	99.082	99.1593	99.1789	98.9906	96.1039	95.7944	95.7962		96.9264	97.3341	96.9773		97.7239	97.4191	97.7274		76.2123	75.7116	75.9976		50.6349	49.9846	50.03
0.932	99.1473	99.109	99.2313	99.0322	96.0991	95.7188	95.7327		97.1822	97.0599	97.2419		97.4015	97.5012	97.6499		76.7046	75.7859	76.3668		50.7871	49.6891	49.8826
0.936	99.108	98.8865	99.1463	99.2682	95.5575	96.3719	96.0019		97.2668	97.0871	97.3655		97.4997	97.7033	97.8191		76.9739	76.2313	76.5389		50.619	49.6083	50.0289
0.94	98.9447	98.8703	99.1214	99.1146	96.1989	96.144	96.1391		97.0917	97.4781	97.4341		97.7203	98.1162	97.9425		77.4903	76.0771	76.1682		50.8033	50.0713	49.7086
0.944	99.018	99.1374	99.0747	99.5254	96.0385	96.0851	95.9292		97.2461	97.202	97.369		98.2285	97.832	97.5631		77.1854	76.1198	76.3993		50.7823	49.7495	49.9885
0.948	99.0377	99.0599	99.1332	99.3589	96.3474	96.146	95.8873		97.1645	97.1732	97.3704		97.7783	97.5379	97.7314		76.8115	76.525	77.0512		50.8564	49.8921	49.8531
0.952	99.0829	98.9625	99.2392	99.0266	95.9705	96.2616	95.8413		97.1389	97.4093	97.5607		97.6351	97.682	97.7317		77.4903	76.9885	77.3797		50.3065	49.3819	50.2644
0.956	98.8998	99.1648	99.1752	99.2391	96.2766	96.3911	96.1079		97.1889	97.2604	97.178		97.899	97.9907	97.9328		77.6787	76.7123	77.361		50.6924	49.7349	49.9438
0.96	99.0845	99.3618	99.4427	99.3475	96.3988	96.4808	95.9569		97.2832	97.3348	97.4815		97.8597	97.817	97.5769		77.1839	77.1491	76.9342		50.9382	50.3145	49.6923
0.964	99.2323	99.0757	99.2177	99.2225	96.2419	96.0787	96.3365		97.43	97.3176	97.6413		97.8164	97.907	97.9161		78.2235	77.1336	77.7076		50.4148	49.635	50.0337
0.968	99.0129	99.3125	99.1979	99.322	96.4315	96.3446	96.2525		97.4954	97.5295	97.6186		98.0036	97.67	97.9265		77.3111	76.8423	77.186		51.0514	50.0102	49.955
0.972	99.2014	99.1147	98.8847	98.9704	96.3587	96.3555	96.0631		97.6194	97.6035	97.6797		97.8697	97.9654	97.7588		77.8497	77.484	77.6349		50.8118	49.6376	49.7494
0.976	98.8684	99.0211	99.0027	99.1408	96.4918	96.5962	96.4541		97.521	97.3888	97.7109		97.8004	97.9204	98.0514		77.9899	77.2114	77.5311		50.8011	49.8643	50.1086
0.98	98.8871	99.1993	99.0135	98.9583	96.7389	96.958	96.3365		97.5321	97.8361	97.5824		98.0324	98.1059	97.9997		78.1397	77.5825	77.6909		51.2722	50.1708	50.4967
0.984	99.0876	99.0147	99.3254	98.9812	96.5794	96.3953	96.4344		97.5738	97.3576	97.4998		97.8907	98.3725	97.8169		78.4841	78.1724	77.7381		51.3499	49.8738	49.7833
0.988	99.2981	99.073	99.0485	99.2183	96.8541	96.509	96.2737		97.636	97.9596	97.7558		97.8425	97.9681	97.9378		77.9123	77.83	78.0007		50.9039	49.9053	50.0289
0.992	98.9162	99.019	98.8859	99.2094	96.6353	96.9522	96.3208		97.5026	97.3176	97.6362		97.8528	97.8224	97.9308		78.4383	78.064	78.5071		51.4856	49.3977	49.9587
0.996	98.9377	99.2636	98.9363	99.0545	96.6629	96.7356	96.5858		97.7494	97.7782	97.8234		97.8256	98.0177	98.1328		79.3912	78.0866	77.7568		50.7517	49.9598	50.133
1	99.119	99.2424	98.9921	99.0945	96.9314	96.9939	96.8724		97.8702	97.4495	97.9566		98.0406	98.1162	98.2541		78.8329	78.8412	78.5277		51.2128	50.2191	50.434
1.004	98.8	99.3739	99.2181	99.4385	96.626	96.7593	96.4522		97.607	97.2836	98.0691		98.1044	98.1686	98.364		78.9909	78.1187	78.5464		50.9294	49.7879	50.0715
1.008	98.8546	98.9894	99.3967	98.9342	96.9776	97.074	96.5581		97.3498	97.4632	97.6477		97.8082	98.3192	98.2751		77.8583	78.3582	78.7038		50.9843	49.9901	50.1239
1.012	98.9335	99.1221	99.0632	99.3187	96.9567	96.6071	96.8231		97.7992	97.6381	97.6852		97.9922	97.9893	98.1524		78.9581	78.4702	78.4997		51.0879	50.0713	49.8812
1.016	99.0932	99.0428	99.033	98.981	96.5573	96.6651	96.6972		97.7955	97.7917	97.6714		97.9826	98.2762	98.1509		79.2288	78.8347	78.6816		50.5085	49.7261	50.2728
1.02	98.8742	99.0931	99.1508	99.072	96.847	96.9984	96.5497		97.6342	97.9698	97.9832		98.2104	98.6057	98.2329		79.212	78.9788	78.9879		51.0683	50.0333	50.0602
1.024	99.0419	99.1652	99.4307	99.2567	97.0126	96.8779	96.5938		97.9569	98.018	97.8028		98.1754	98.2154	98.0926		78.923	79.0677	78.5951		51.0458	50.0943	50.4763
1.028	99.1108	99.3551	99.0618	99.3278	96.8483	96.8048	96.8882		97.7941	97.8807	97.7862		98.0078	98.2997	98.3635		79.013	78.534	79.0297		50.9577	50.0614	50.1924
1.032	99.0878	99.282	99.3085	99.0198	96.7495	97.066	97.016		97.7702	97.6975	97.7572		98.0609	98.428	98.4274		79.2915	79.0361	79.0204		50.7484	49.8709	49.7152
1.036	99.0972	99.1381	99.1332	99.2515	96.8319	96.958	97.094		98.0101	98.0687	97.86		98.1323	98.3749	98.6191		80.0569	79.974	79.1114		50.4852	50.06	50.271
1.04	99.1215	99.1393	99.1243	99.3065	96.7209	97.5941	96.6847		97.8591	98.2622	98.0191		98.3822	98.3662	98.6848		79.7193	79.2093	79.2215		51.1107	49.9653	49.5343
1.044	99.1176	99.1693	99.2252	99.1734	96.8169	96.983	97.1181		98.1887	98.0068	98.1513		98.2568	98.0724	98.5233		79.1311	79.2705	79.1905		50.9408	49.9086	50.0857
1.048	98.9377	99.3508	99.0839	99.233	97.0851	97.1265	97.1783		97.9877	97.9519	98.0274		98.4618	98.4177	98.4354		80.0825	79.6858	79.8179		51.0178	49.718	50.3729
1.052	99.3297	99.0883	99.1817	99.4182	97.044	97.0932	96.8698		98.032	97.7286	98.1936		98.3081	98.3449	98.3845		79.5815	80.1994	80.4261		51.4616	50.1061	50.3656
1.056	98.9246	99.2903	99.0149	98.9676	96.873	96.7827	97.0109		97.8801	97.8393	98.1436		98.3641	98.5282	98.432		79.6744	79.8449	79.4698		50.8966	50.1046	50.0581
1.06	99.0101	99.0557	99.1372	99.1717	96.9388	97.2973	96.9085		98.265	98.0042	98.267		98.4154	98.4954	98.4708		80.2694	79.855	79.3616		51.3569	49.6672	50.4446
1.064	99.144	98.9787	99.2153	99.3012	97.0001	97.0807	96.8234		98.0537	98.2187	98.377		98.2456	98.605	98.2869		80.3012	79.2821	79.5843		51.1037	50.0124	50.0115
1.068	98.9529	99.1857	99.2796	99.3292	97.1136	97.28	97.0041		98.1465	98.2043	98.0165		98.6095	98.5773	98.646		80.5136	80.1362	79.9895		51.4347	50.1013	50.5331
1.072	99.2068	99.0426	99.1979	99.0261	97.1698	97.3384	96.8151		98.0719	98.2182	98.1256		98.4616	98.6017	98.4392		80.095	80.5313	80.4698		51.1306	49.5897	50.3045
1.076	99.2232	99.2977	99.3071	99.047	97.1974	96.9884	96.9149		98.3233	98.0524	97.986		98.3614	98.5179	98.5375		80.2472	80.7352	80.0809		50.6257	50.3646	50.426
1.08	99.0806	99.0147	99.3432	99.1518	97.225	97.0102	96.998		98.3003	98.2843	98.1591		98.4864	98.5893	98.6593		81.6129	80.0327	80.2953		50.6739	50.1254	50.2582
1.084	98.8988	99.119	99.2169	99.2298	97.2872	97.0894	96.9484		98.2758	98.028	98.0693		98.2517	98.579	98.3608		80.2742	80.5138	80.4748		51.0215	50.4601	50.3183
1.088	99.256	99.0068	99.1757	99.2951	97.3408	97.1768	96.9384		97.9064	98.0175	97.9753		98.1894	98.4506	98.4848		80.9549	80.8763	80.4448		51.1151	50.546	50.3802
1.092	99.0239	99.2129	99.3244	99.1553	97.6087	97.471	96.9713		98.3404	98.191	98.2684		98.4911	98.4663	98.1915		81.1765	80.6955	80.6095		50.4919	50.4231	50.651
1.096	99.393	99.4306	99.2845	99.0091	97.5477	97.1848	97.2318		98.0378	98.1841	98.1142		98.3271	98.7044	98.4186		81.3345	80.581	81.0367		50.8693	50.3006	50.2681
1.1	99.1183	99.2112	99.0884	99.4058	97.2949	97.3409	97.4276		98.5837	98.2869	98.1406		98.5366	98.7283	98.3556		81.374	80.7507	80.7373		51.1608	50.4231	50.0573
1.104	98.8307	98.9608	99.625	99.0669	97.3873	97.0618	96.8772		98.0949	98.2203	98.3654		98.5259	98.7579	98.4139		81.2165	80.938	81.1906		51.1358	49.8471	50.3511
1.108	99.2384	99.0347	99.3714	99.3114	97.1371	97.6088	97.2547		98.3125	98.3748	98.148		98.4005	98.6587	98.5115		81.4342	81.1344	81.225		51.2574	50.1489	50.552
1.112	99.0588	99.16	99.2163	99.1179	97.4534	97.3643	97.1677		98.2334	98.6916	98.0762		98.6354	98.3033	98.7298		81.3239	80.8723	80.6537		51.2283	50.5065	50.5618
1.116	98.9639	99.2355	99.2573	99.2747	97.2227	97.6473	97.3249		98.4604	98.4562	98.2594		98.6894	98.8311	98.5673		81.1861	81.4703	81.2098		51.1818	50.501	50.5804
1.12	99.03	99.3406	99.1817	99.0783	97.5118	97.2092	97.4369		98.4646	98.5097	98.7103		98.5145	98.5782	98.531		81.4915	81.1283	81.2196		51.1107	50.2238	50.3824
1.124	98.7653	99.0083	99.5436	99.2834	97.4008	97.0737	97.0624		98.3835	98.4136	98.3605		98.7831	98.5459	98.8518		81.5069	80.8622	81.5717		51.5799	50.6473	50.7154
1.128	98.9349	99.2853	99.4178	99.0189	97.5327	97.3608	97.3236		98.5713	98.3799	98.5216		98.6341	98.4528	98.3334		81.8832	81.292	81.7629		51.4505	49.6975	50.2848
1.132	99.041	99.3718	99.2282	99.0264	97.7326	97.4511	97.2688		98.2687	98.1682	98.4534		98.5426	98.7485	98.6862		81.5855	81.6872	81.2865		51.1015	50.1979	50.5513
1.136	98.9304	99.2186	99.1538	99.2373	97.2686	97.5611	97.5429		98.4183	98.1815	98.4193		98.663	98.7241	98.7811		82.3789	81.7188	81.582		51.0823	50.2531	50.0908
1.14	99.1632	99.3453	99.4507	99.2005	97.5734	97.6261	97.8974		98.4107	98.2362	98.3624		98.6639	98.9358	98.7404		81.9029	81.9342	81.4905		51.0901	50.3101	50.2928
1.144	99.1126	98.9878	99.182	99.1546	97.6084	97.5271	97.6157		98.5298	98.4967	98.2054		98.7516	98.5582	98.8037		82.3321	81.3176	81.8918		51.2062	50.2853	50.3634
1.148	99.1215	99.3206	99.2087	99.3075	97.345	97.9001	97.396		98.5577	98.6976	98.3482		98.6077	98.6858	98.6706		81.967	81.5255	82.6322		51.3882	50.184	50.4239
1.152	99.333	99.2748	99.3791	99.1453	97.8423	97.6745	97.4028		98.4261	98.5172	98.639		98.7112	98.5889	98.5379		82.5012	81.5637	81.9335		51.1284	50.0091	50.4792
1.156	99.1354	99.5062	99.1958	99.2904	97.9042	97.7754	97.4759		98.743	97.9703	98.4744		99.0218	98.6164	98.6455		82.7026	81.6274	82.4159		51.4358	50.4933	50.4253
1.16	99.1225	99.3518	99.5082	98.8513	97.7711	97.8312	97.6946		98.4623	98.5388	98.6298		98.5439	98.7359	98.9088		82.5465	82.1752	82.1007		51.3297	50.3683	50.4854
1.164	98.8981	99.3227	99.427	99.4945	97.8022	97.5069	97.5145		98.4312	98.7097	98.3006		98.624	98.6878	98.7016		82.2946	81.994	82.409		51.4701	50.1364	50.4886
1.168	98.9609	99.3218	99.2559	99.2738	97.7601	97.7556	98.0137		98.5183	98.5967	98.3274		98.6175	98.8297	98.5576		83.0436	82.1747	82.7482		51.1446	50.1507	50.4839
1.172	98.8496	99.6157	99.3906	99.1214	97.8619	97.9206	97.8443		98.6008	98.4983	98.6994		98.676	98.5782	98.6586		82.4458	82.1019	82.1666		50.9979	50.4012	50.4708
1.176	99.078	99.3044	99.1252	99.156	97.5388	97.8898	97.9525		98.424	98.8714	98.755		98.9941	98.5858	98.712		82.6997	81.7268	82.0466		51.7553	50.4502	50.4614
1.18	99.1415	99.4716	99.2998	99.3463	97.7242	97.6796	97.7071		98.82	98.5646	98.53		98.6999	98.9206	99.05		82.8254	82.3203	81.9808		51.2909	50.4107	50.3103
1.184	98.8494	99.1042	99.1839	99.2972	97.8256	97.7649	97.7593		98.7686	98.4408	98.7656		99.0323	98.8613	98.7583		82.6992	82.2596	82.8431		51.1347	49.8424	50.7147
1.188	99.015	99.1512	99.1128	99.1787	97.8619	97.8607	97.9528		98.652	98.6481	98.6089		98.6655	98.6487	98.62		82.5706	82.5523	82.6337		50.8914	50.0435	50.275
1.192	99.0836	99.2043	99.1271	99.0243	97.7095	97.9921	97.6131		98.6305	98.847	98.5737		98.6405	98.6245	98.8304		83.3149	82.3464	82.9779		51.7443	50.2736	50.4097
1.196	99.0663	99.3811	99.3448	99.2387	97.8676	97.7976	97.9705		98.607	98.2685	98.6309		98.9711	98.7198	98.8756		83.5923	82.6708	83.3609		51.1829	50.5288	50.6153
1.2	99.0649	99.0788	98.9875	99.3742	97.858	97.7636	97.7651		98.9523	98.4813	98.8295		98.7166	98.6128	98.9707		83.3871	82.7782	82.3775		51.6724	50.7201	50.7755
1.204	98.9646	99.0747	99.4572	99.3859	98.2443	98.2116	98.0762		98.7725	98.6081	98.6309		98.8134	98.6601	98.5251		83.2566	83.1152	83.2321		51.3886	50.2216	50.1793
1.208	99.1047	99.0037	99.1958	99.0896	97.808	97.6636	97.7915		98.7799	98.5986	98.6078		98.9113	98.9584	98.9779		82.9386	82.839	83.2188		51.1925	50.3346	50.6281
1.212	99.2639	99.333	99.1315	99.2567	97.7438	98.0023	97.4827		98.7084	98.6086	98.7089		98.8051	98.9649	98.6423		83.2142	82.7501	83.6667		51.243	50.3251	50.3725
1.216	99.103	99.0535	99.3317	99.2869	97.7711	97.9972	98.1203		98.8651	98.9079	98.7008		98.8002	98.6621	98.7449		83.0181	83.1965	83.2999		51.678	50.2216	50.3769
1.22	98.9117	99.3006	99.3272	99.178	98.0476	98.1552	97.5661		98.7794	98.7802	98.5277		99.0117	98.9797	98.9967		83.4425	82.8922	83.4356		51.264	50.4725	50.3463
1.224	99.1696	99.4385	99.4899	99.3075	98.1381	97.9847	97.8704		98.7697	98.6411	98.5365		98.8928	98.6623	98.9373		83.9604	83.3451	83.175		51.3278	50.5972	50.754
1.228	99.0874	99.2362	99.1569	99.4942	98.0746	98.0007	97.8205		98.548	98.5876	98.611		98.6637	98.9504	98.8527		83.6208	82.8124	83.4597		51.5331	50.3134	50.5192
1.232	99.2267	99.2484	99.0724	99.2464	97.8227	98.3814	98.2005		98.737	98.6558	98.8566		99.0124	98.6755	99.1099		83.1838	83.3491	83.5413		51.3919	50.7388	50.5909
1.236	99.1227	99.444	99.2674	99.3246	98.0784	98.2215	97.7844		98.714	98.5155	98.846		99.0762	98.9741	98.9666		84.1251	83.6203	83.7129		51.5423	50.4023	50.4854
1.24	99.2033	98.6018	99.3836	99.2885	98.0553	97.9264	97.8572		98.9749	98.7421	98.8846		98.8487	98.7829	98.8991		84.0558	83.4119	83.529		51.3713	50.4092	50.2309
1.244	99.0595	98.9137	99.0574	99.476	98.5084	98.3237	97.9451		98.7803	98.5409	98.6045		98.8428	98.9817	98.8591		84.2046	82.957	83.8196		51.8644	50.3895	50.6022
1.248	99.1164	98.9554	99.1987	99.1797	98.3418	98.3657	97.9596		98.8705	98.6802	98.8652		98.7641	99.0005	98.8263		83.7831	83.3215	83.5944		51.2747	50.5394	50.6397
1.252	99.1852	99.084	99.4331	99.0311	98.3621	98.258	98.2468		98.6764	98.7007	98.9196		98.8275	98.962	98.8148		84.063	83.6675	84.0895		51.0009	50.5204	50.7245
1.256	99.0867	99.2088	98.9968	99.0617	97.9142	98.4288	97.9593		99.1283	98.7291	99.0259		99.1012	99.2755	98.7018		84.0567	83.5289	83.7001		51.0621	50.1682	50.7904
1.26	99.2054	99.0833	99.0196	98.9929	98.2408	97.6995	98.4604		98.8538	98.6353	98.8726		99.0653	99.069	98.9757		83.8043	83.554	84.0359		51.225	50.4656	50.647
1.264	98.9874	99.1586	99.2284	99.3983	98.2594	98.0783	98.0304		98.4646	98.7565	98.9272		98.8777	98.9018	98.7327		84.0688	83.7363	83.8909		51.4774	50.5208	51.154
1.268	99.0206	99.6827	99.2967	99.2941	98.2119	98.5333	98.0829		98.8654	98.9109	98.8309		99.1505	98.9177	98.5657		84.2595	83.2462	84.0192		51.8062	50.8821	50.8057
1.272	99.0932	98.9532	99.0121	99.2501	98.0685	98.7615	97.9609		98.6201	98.8419	99.0175		99.0847	98.9611	98.9974		84.8578	84.5587	84.2537		51.3337	50.3101	50.7198
1.276	99.0473	99.5159	99.2888	98.9653	98.0646	98.4157	98.1712		98.8527	98.6988	98.7055		99.0896	98.7881	99.1101		83.9787	83.5289	83.8471		51.3816	50.8788	50.9622
1.28	99.2665	99.0893	99.2723	99.2536	98.0329	98.2843	98.2323		98.9719	98.8889	98.742		99.0293	98.9709	99.0251		84.3785	85.0387	83.9376		51.8077	50.5087	50.6197
1.284	98.8621	98.9644	99.3054	99.0304	98.3643	98.2792	97.9696		98.8838	98.9	99.0879		98.7978	98.8875	99.0136		85.039	83.5987	84.3285		51.6204	50.5211	51.0616
1.288	98.9611	99.1157	99.1752	99.2382	98.3127	98.2709	97.6833		98.7879	98.8744	99.0617		99.0597	99.1095	99.1212		84.6155	83.9918	84.3231		50.9858	50.7603	50.695
1.292	99.4084	99.2553	99.3815	99.106	98.1734	98.3526	98.3766		99.002	98.8319	98.886		98.9535	99.0101	98.8893		84.5524	85.0473	83.7812		51.8309	50.9315	51.0204
1.296	99.3173	99.4547	98.8727	99.3014	98.2661	98.3965	98.3129		98.7854	98.7858	99.2671		99.0198	98.9481	99.1463		85.3685	84.8173	84.7105		51.5018	50.4498	50.9684
1.3	98.9656	99.1128	99.078	99.5263	97.7797	98.2148	98.2114		98.9218	98.8172	98.9666		98.9751	99.1054	98.9917		84.577	84.8133	84.9155		52.1424	50.8591	50.8293
1.304	98.9403	99.1755	99.3171	99.3262	98.5238	98.7035	98.1116		98.8691	98.9226	98.9402		99.0722	98.8434	99.0014		84.853	84.254	85.0065		51.5703	50.5585	50.619
1.308	99.0407	99.0404	99.3183	99.1839	97.9568	98.3632	98.243		98.775	98.8335	99.1148		99.2888	98.9844	99.076		84.8208	84.8264	84.8993		52.0067	50.7249	50.7143
1.312	99.1747	99.2169	99.0975	98.9627	98.4371	98.1087	98.4587		98.979	98.8202	98.8865		98.8382	99.0748	98.8252		85.012	84.6009	84.889		51.7616	50.3489	50.7868
1.316	98.9192	99.6705	99.4373	99.2007	98.2725	98.3635	98.3332		98.9115	99.02	98.9543		99.2377	99.1565	98.8796		85.0033	84.6049	84.8285		51.7355	50.8752	51.0146
1.32	99.0672	99.0907	99.1799	99.0547	98.1076	98.4811	98.2826		98.6939	98.7832	98.8886		99.3189	99.0967	99.0107		85.2028	84.5437	85.1771		51.7491	50.6009	50.8224
1.324	99.2339	99.0197	99.3441	99.2286	98.4012	98.5048	98.1728		98.8541	98.8798	98.7119		98.7217	99.231	99.0694		84.868	84.9328	84.9214		51.8571	50.7314	50.7609
1.328	99.1525	99.2126	99.4514	99.3697	98.4487	98.5432	98.2275		98.7944	98.5213	99.0907		98.748	99.4056	98.9504		85.0134	84.8725	84.8791		51.8792	50.7402	51.0015
1.332	99.2187	99.2936	99.278	99.2468	98.1134	98.6346	98.4806		98.7137	98.8765	99.2018		99.1387	99.052	99.0075		85.9432	85.5358	85.244		51.7686	50.5819	50.5709
1.336	99.3314	99.3675	99.1463	99.182	98.4269	98.4058	98.4404		99.1719	99.1312	99.0867		99.2145	99.0922	99.0308		85.3343	85.0744	85.2671		51.7756	50.4868	50.9127
1.34	99.0962	99.2217	99.3521	99.0179	98.5234	98.1629	98.2269		99.0901	99.0379	98.8582		99.0978	99.0676	99.0742		85.0804	85.4203	84.7621		51.6651	50.9227	50.6077
1.344	99.4562	99.4025	99.4436	99.1439	98.4015	98.5702	98.5293		99.3058	99.0312	98.8911		98.978	98.9087	99.0871		85.5482	85.3119	84.829		51.7115	50.7614	50.8035
1.348	99.0049	99.2894	99.1672	99.1024	98.5674	98.2843	98.3509		98.8575	98.867	99.1791		99.3577	99.0455	99.1664		85.6252	85.7542	85.4819		51.7469	50.6879	50.9374
1.352	99.1054	99.1941	99.139	99.1296	98.682	98.6429	98.4587		99.0735	99.0619	98.8251		99.0666	99.2214	99.3716		85.7505	85.4249	85.3738		51.6116	50.6345	50.8028
1.356	99.1967	99.3513	99.1846	99.2848	98.4769	98.3599	98.6958		99.3337	99.0205	98.9201		99.1726	99.2214	98.9673		85.4889	85.7452	85.2853		51.8309	50.9205	50.7817
1.36	99.2944	99.3777	98.6803	99.123	98.4641	98.2468	98.4501		99.1115	98.9154	99.0342		99.1744	99.0329	99.1124		85.75	85.6026	85.4957		51.5489	50.802	50.8606
1.364	99.1169	99.2672	99.5319	99.4327	98.6743	98.6089	98.3592		99.1171	99.0496	98.8506		99.1083	98.855	99.034		85.6402	85.57	85.7022		51.6315	50.4956	50.9309
1.368	99.1892	99.2977	99.2632	99.3414	98.5296	98.5269	98.3483		99.1104	99.0061	99.115		99.0905	99.3337	99.0762		86.0087	86.2327	85.5065		51.7214	50.8763	50.8563
1.372	99.2503	99.5035	99.3329	99.4647	98.296	98.5987	98.376		99.4987	98.834	98.8705		99.2589	99.195	99.4136		86.1079	86.0098	85.4441		51.7598	50.5658	51.1551
1.376	99.1616	99.4128	99.2977	99.1244	98.6627	98.4631	98.5821		99.0915	99.0186	98.9314		99.1875	99.2751	99.1842		86.0742	85.6121	84.8816		51.5648	50.7834	50.5786
1.38	99.067	99.3144	99.4265	99.4912	98.5135	98.407	98.7859		99.0931	98.9414	99.0455		99.0934	99.2095	99.4925		86.2076	85.4213	85.7361		51.7314	50.5628	50.8621
1.384	99.1309	99.0966	99.3566	99.3054	98.3852	98.8743	97.9728		99.0772	99.3059	98.9751		99.1115	99.3731	98.9946		86.2293	85.3741	85.8984		51.3562	50.264	50.9276
1.388	99.1082	99.3851	99.1092	99.1965	98.5482	98.4897	98.1055		98.778	98.8556	98.9418		99.2261	99.1263	98.9653		85.9008	86.5114	85.9426		51.6083	50.7746	51.0954
1.392	99.2166	99.0819	99.2672	99.1184	98.3832	98.7176	98.5061		99.2337	99.0866	99.1476		99.1172	99.1278	99.1183		86.001	86.1414	85.5345		51.8084	50.7179	50.528
1.396	99.319	99.2379	99.09	99.2344	98.5302	98.8313	98.7296		99.2261	99.3396	99.1555		99.2205	99.2245	99.1074		85.4764	85.8612	85.5572		52.0753	50.6985	50.9604
1.4	99.1222	99.3346	99.1449	99.3618	98.468	98.3885	98.5824		98.9659	98.9126	98.9249		99.117	99.0336	99.3921		86.8927	86.3854	86.572		51.8611	50.956	50.833
1.404	99.2026	99.3599	99.5096	99.2412	98.6935	98.5714	98.9309		99.0447	98.8865	98.9809		99.1139	99.4165	99.1352		85.8396	85.7412	86.3089		51.5158	50.911	50.8297
1.408	98.8794	99.2124	99.2001	99.1879	98.4837	98.8329	98.3055		99.1608	98.9917	98.9647		99.482	99.178	99.3684		86.397	86.0269	86.2617		51.7679	50.9293	50.4967
1.412	99.2972	99.1552	99.1649	99.1792	98.8222	98.6756	98.328		99.1486	99.0473	98.9874		99.2596	99.3071	99.0493		86.5757	86.8574	86.5666		51.6997	51.0668	50.7813
1.416	99.271	99.5059	99.2479	99.263	98.6412	98.7031	98.5441		99.2802	98.9058	99.0342		99.376	99.3067	99.1707		86.4726	86.1745	86.5607		52.1258	50.4842	50.8992
1.42	99.1051	99.3715	99.0931	99.1123	98.7939	98.4948	98.4642		99.3381	98.9852	98.9335		99.0559	99.2265	99.3883		86.6629	86.3874	86.1014		51.814	50.6524	50.4817
1.424	99.0836	99.3806	99.2824	99.3304	98.8956	98.805	98.8465		98.9184	99.0503	99.0701		98.8955	99.2525	99.2635		86.2915	86.4406	86.1978		51.6665	50.9969	50.7351
1.428	99.1848	99.3396	99.5044	99.0783	98.8218	98.7345	98.6317		98.8347	99.0794	99.0969		99.144	99.2384	98.9092		87.2207	86.4602	86.5548		51.6112	51.0057	51.3102
1.432	99.0588	99.4888	99.4209	99.4708	98.8	98.5785	98.775		99.1297	99.1412	98.8895		99.2652	99.3234	99.396		86.8782	86.8629	86.7298		51.6901	50.4063	51.0437
1.436	99.2637	99.4964	99.292	99.2342	98.8003	98.3439	98.5798		99.0449	99.1308	99.1719		99.3876	99.1408	99.3535		86.8806	86.6877	86.3719		51.56	51.1963	51.0889
1.44	99.1108	99.4078	99.3538	99.2806	98.5802	98.5926	98.5905		99.2931	98.927	98.9833		99.1411	99.1999	98.9481		86.7742	86.4155	86.4382		52.0266	50.4886	51.2701
1.444	99.1778	99.4714	99.4849	99.321	98.6858	98.4426	98.7566		98.8114	99.1957	98.8833		99.0349	99.1768	99.1361		86.7693	87.4378	86.3438		51.9253	50.7479	51.0547
1.448	99.1354	99.6681	99.3723	99.2871	98.9293	98.6618	98.7676		99.2337	99.1245	99.1347		99.2654	99.2012	99.2376		86.7742	86.8393	86.6679		51.7115	50.9754	50.9058
1.452	99.2255	99.758	98.9412	99.4406	98.6787	98.7233	98.6346		99.0375	99.1466	99.2368		99.2852	99.0947	98.9614		87.2559	86.8398	86.7559		51.821	50.7815	51.1249
1.456	99.3871	98.8944	99.43	99.6525	98.7423	98.6698	98.7785		99.2175	99.1208	99.1097		99.4253	99.4264	99.3157		86.7848	86.2609	86.5562		52.051	50.8082	51.2159
1.46	99.0122	99.3749	99.2486	99.2457	99.0779	98.6249	98.9875		99.0947	99.0924	98.9416		99.3488	99.2453	99.3702		87.4014	86.5225	87.0867		52.0576	50.6707	50.8643
1.464	99.0658	99.4092	99.3171	99.3725	99.1526	99.0681	98.5711		99.1318	99.1254	99.29		99.2734	99.3443	99.0455		86.8055	86.6806	87.8744		51.6245	51.1125	50.726
1.468	99.0717	99.731	99.2188	99.3536	98.9511	98.6926	98.6797		99.103	98.9761	99.0735		99.3198	99.3434	99.236		87.689	87.2686	87.2313		51.8121	50.5687	50.98
1.472	99.3323	99.1059	99.3688	99.4434	98.9993	98.9406	98.537		99.0905	99.0352	99.4393		99.3194	99.0363	99.1836		87.0747	87.1064	86.8684		51.8162	51.3221	51.1398
1.476	99.2492	99.3139	99.2399	99.2988	98.6094	98.7906	98.822		99.245	99.2661	98.9552		99.2819	99.3073	99.2459		87.7294	87.0547	87.368		51.8199	51.0544	51.0416
1.48	99.0698	99.1664	99.446	99.1937	99.0811	99.0739	98.6484		99.5003	98.9624	99.1277		99.1813	99.4805	99.4251		87.0613	86.9166	86.7436		51.9168	51.1783	51.1223
1.484	99.2056	99.1426	99.3868	99.6663	99.005	98.54	98.7103		99.283	99.2143	98.8754		99.2948	99.3026	99.3704		86.5502	87.3906	87.0686		51.7026	50.6883	51.1326
1.488	99.0063	99.1548	99.3662	99.4149	98.6165	98.8332	98.5779		99.2046	99.2803	99.365		99.2527	99.3537	99.415		87.0646	87.373	87.7279		51.8571	50.9388	51.3033
1.492	99.1297	99.2712	99.0356	99.1439	98.5395	99.081	98.7966		99.2459	99.0714	99.2057		99.1735	99.0723	99.2019		87.3508	86.2152	87.3832		52.0207	51.0094	51.2829
1.496	99.1796	99.0842	99.3742	99.3505	98.9707	98.6336	99.1537		99.2376	99.225	99.2875		99.349	99.0101	99.4825		87.5704	87.4022	87.0902		52.5132	51.2131	51.1096
1.5	98.9639	99.378	99.4324	99.1902	99.04	99.0713	98.671		99.0871	99.205	99.0599		99.3243	99.3774	99.1917		87.8561	86.9884	87.3931		51.8114	50.4732	51.4277
1.504	99.2429	99.343	99.5563	99.3692	99.0772	98.9207	98.7718		99.3959	99.2878	99.1525		99.2634	99.4067	99.1144		87.5411	87.5488	88.0553		51.9702	50.8697	50.7573
1.508	99.026	99.5917	99.3608	99.3433	99.0153	99.0954	98.9421		99.3551	99.1808	99.0444		99.0309	99.0296	99.1085		88.1871	87.4313	87.8656		52.1671	50.9549	50.8927
1.512	99.2318	99.2827	99.2116	99.1722	98.877	98.9323	99.0973		99.2408	99.2247	98.9839		99.25	99.2335	99.1759		87.9785	87.7285	87.4904		52.4169	50.9388	50.9586
1.516	99.0567	99.3765	99.12	99.1376	98.9653	98.9159	98.6397		99.3752	99.2229	99.0127		99.351	99.656	99.1589		87.6692	88.2221	87.1339		52.0495	50.8858	51.0678
1.52	99.1105	99.291	99.2454	99.1408	98.912	98.905	98.9621		99.2477	99.2631	99.0175		99.6812	99.0862	99.2378		87.8426	87.353	87.4009		51.7207	51.0196	51.2264
1.524	99.0014	98.9408	99.5966	99.1619	98.7821	98.7214	98.6111		99.552	99.1352	99.1701		99.2411	99.5792	99.4003		87.4616	87.3509	87.6625		51.9021	51.1312	51.0012
1.528	99.148	99.373	99.1979	99.168	98.6637	99.1588	98.5592		99.3687	99.0356	99.3634		99.0876	99.3883	99.3698		87.7636	87.9786	87.6635		51.8003	51.0917	51.1304
1.532	99.3002	99.0654	99.2219	99.2316	99.2794	98.8483	98.5238		99.3662	98.9812	99.1671		99.3247	99.2608	99.4016		88.3846	87.5443	87.7136		52.0657	51.0134	50.9804
1.536	99.1902	99.5593	99.4352	98.9915	99.0769	98.8682	99.2036		99.4042	99.4208	99.1536		99.3359	99.1332	99.5139		87.9202	87.7918	87.8557		52.0126	51.2028	50.8636
1.54	99.1183	99.3575	99.0492	99.2824	99.023	98.8823	98.8304		99.0401	99.144	99.1326		99.3573	99.4797	99.4224		87.7429	87.8676	88.3085		52.4166	50.7651	51.0841
1.544	99.308	99.5876	99.3507	99.3346	98.8911	98.8233	98.7486		99.1726	99.1808	99.3678		99.2098	99.2527	99.2432		88.0686	87.6075	88.2953		51.9769	50.6886	51.4867
1.548	99.1625	99.5273	99.2956	99.1312	98.9213	98.6182	98.909		99.2035	99.0924	99.1712		99.1634	99.2182	99.1314		88.0787	88.0388	88.3897		51.5987	50.7845	51.276
1.552	99.4145	99.236	99.074	99.3561	98.9797	99.1819	98.9006		99.5082	99.2747	99.2247		99.1349	99.1345	99.4719		88.2034	87.6733	88.7053		51.7867	51.4994	51.2537
1.556	99.2571	99.3542	99.396	99.5439	98.9351	99.1293	98.7563		99.5165	99.007	98.9314		99.2341	99.3315	99.5309		88.638	87.8791	87.8626		52.0767	51.0383	51.0914
1.56	99.2761	99.5283	99.0815	99.1911	98.6778	98.807	98.8735		99.3489	99.4622	99.2849		99.3024	99.4176	99.2979		87.9462	87.7682	88.135		51.8622	50.4817	51.2356
1.564	99.1487	98.9423	99.2749	99.3344	99.1953	99.0713	98.4188		99.0892	99.0587	99.2631		99.237	99.2391	99.2961		88.0936	88.073	87.6227		52.1162	51.0229	51.3404
1.568	99.2297	99.3706	99.3167	99.3458	99.1045	98.8377	98.5232		99.6222	99.2338	99.1566		99.1552	99.6746	99.2696		88.1726	88.2924	87.9664		51.5843	51.2215	51.1744
1.572	99.3251	99.4309	99.1107	99.2897	99.1138	99.171	98.8362		99.3282	98.8721	99.4615		99.3678	99.071	99.1354		88.0117	88.2562	88.018		51.9212	51.2668	51.265
1.576	99.0761	99.2284	99.0743	99.2251	99.0978	98.93	98.9395		99.7497	98.9137	99.209		99.3758	99.5781	99.4265		88.0917	87.7587	88.3499		52.1044	51.0635	50.9436
1.58	99.1023	99.4652	99.0923	99.3639	98.8992	98.7381	98.9083		99.2998	99.2829	99.099		99.227	99.7102	99.1775		87.8494	88.1202	87.6517		52.2953	51.0737	51.3899
1.584	99.2827	99.2946	99.4162	99.0725	99.1517	99.2396	98.7805		99.1816	99.2436	99.2962		99.0584	99.227	99.1625		87.9029	88.3421	87.7028		51.8899	51.0741	51.3793
1.588	99.1787	99.4311	99.426	99.3449	99.1045	99.2242	99.1067		99.3577	99.0393	99.3101		99.1068	99.4154	99.0792		88.6799	88.5379	88.4964		51.9769	50.8858	51.6065
1.592	99.348	99.323	99.055	99.3349	98.8093	98.9746	99.02		99.4897	99.1505	99.1192		99.3646	99.4134	99.5273		88.2285	88.4661	88.0018		52.1228	51.0748	51.1591
1.596	99.2677	99.1181	99.2174	99.2445	98.9444	99.0758	98.8123		99.4386	99.1677	99.3148		99.4706	99.105	99.114		89.1057	88.2602	88.4792		52.3521	50.9999	51.0729
1.6	99.0585	99.2098	99.4727	99.4032	99.0124	99.0585	99.2104		99.3415	99.2054	98.836		99.1418	99.4958	99.4355		88.3277	88.2125	89.2919		51.71	51.1008	51.3003
1.604	99.323	99.2951	99.094	99.2763	98.8591	98.6852	99.4374		98.876	98.9126	99.4157		99.1222	99.5287	99.3973		87.9553	88.434	88.5937		51.943	50.5749	51.5446
1.608	99.0948	99.3465	99.2515	99.3955	98.9001	98.9871	98.7476		99.3851	99.1326	99.3891		99.4876	99.3279	99.565		89.2517	88.5771	87.9491		51.9183	50.9783	51.1198
1.612	99.3998	99.1683	99.3319	99.3608	99.3256	99.0258	98.4749		99.4579	99.0942	99.3157		99.2348	99.2335	99.2342		88.5816	88.7935	88.2722		52.4851	51.0917	51.0678
1.616	99.3098	99.2679	99.1179	99.1825	98.8363	98.8755	98.9209		99.3233	99.558	99.1476		99.4269	99.4371	99.4995		88.6351	88.5675	88.4221		52.0797	51.0536	51.3961
1.62	99.2646	99.3384	99.5335	99.4076	98.9643	99.1473	98.7016		99.3724	99.3026	99.1928		99.0195	99.6363	99.5185		88.9024	88.5841	88.843		52.2927	51.3422	51.0055
1.624	98.8672	99.1259	99.063	99.2398	98.973	99.1354	98.8368		99.678	99.3708	99.2226		99.2585	99.3548	99.1677		88.8721	89.2303	89.0362		52.3805	50.9088	51.4485
1.628	99.225	99.0854	99.194	99.1282	99.0381	99.1995	98.9785		99.6289	99.2252	99.1928		99.2542	99.1603	99.2242		88.849	89.0486	88.5077		51.9651	50.595	51.1322
1.632	99.1525	99.3606	99.3056	99.1317	98.8831	98.8179	98.908		99.3604	99.2317	99.0935		99.3905	99.1314	99.5022		89.4078	88.6373	88.4703		51.9474	51.1103	51.1864
1.636	99.3169	99.1972	99.4042	99.1968	98.6386	99.2562	98.85		99.6976	99.1757	99.218		99.3988	99.4293	99.3806		88.6837	89.4824	88.5657		52.0808	51.1359	51.2894
1.64	99.0398	99.0302	99.56	99.1237	98.7198	98.9066	99.0564		99.5907	99.5997	99.2877		99.395	99.5808	99.3198		88.6139	88.4681	88.6134		52.3805	51.2529	51.7273
1.644	99.3867	99.3184	99.3397	99.7266	98.9133	99.1771	98.974		99.3346	99.3529	99.3423		99.2665	99.1305	99.3788		88.4751	88.9737	88.7771		52.2751	50.9479	51.2698
1.648	99.3871	99.2641	99.2179	99.3646	99.2653	99.1239	98.7537		99.5305	98.9993	99.3092		99.3687	99.1786	99.5259		89.2088	89.3207	89.5977		52.1553	51.4925	51.2585
1.652	99.493	99.3858	99.1107	99.0762	99.0272	99.1188	99.1856		99.4247	99.2359	99.2145		99.2335	99.2444	99.2581		88.8413	88.4696	88.7727		52.1442	51.3352	51.3007
1.656	99.585	99.4721	99.0508	99.3344	99.0025	99.0745	99.2123		99.5059	99.2003	99.2189		99.165	99.4575	99.4735		89.3321	88.8824	89.1857		52.3399	51.4256	51.4328
1.66	99.3799	99.4256	99.316	99.4271	99.2611	98.748	98.7631		99.6725	99.061	99.2546		99.2908	99.4741	99.4886		89.2103	88.8653	88.9453		52.4133	51.1195	50.9607
1.664	99.3642	99.4966	99.2559	99.3653	99.0387	99.1319	99.1524		99.5331	99.4601	99.3692		99.4035	99.3765	99.2855		89.0975	88.9431	88.9192		51.9382	51.3469	51.189
1.668	99.1707	99.2953	99.2444	99.102	99.0647	99.3267	98.9428		99.6264	98.9791	99.4229		99.3979	99.4416	99.3872		89.2897	89.4276	89.1572		52.3521	51.2255	51.6538
1.672	99.2595	99.4202	99.43	98.9915	99.23	99.2909	99.0635		99.5755	99.1722	99.2844		99.3129	99.2305	99.5697		89.308	89.2122	89.5702		52.0937	51.3418	51.2643
1.676	99.3316	99.2965	99.19	99.0196	99.2097	98.9557	98.9782		99.5381	99.314	99.5048		99.3966	99.2095	99.5019		89.3403	89.1575	89.3243		52.4018	51.0584	51.4954
1.68	99.025	99.4044	99.3533	99.2918	99.1116	99.2255	98.8304		99.3876	99.1768	99.2333		99.5337	99.545	99.3921		88.7642	89.4527	89.6931		52.0181	51.1725	51.1547
1.684	99.1953	99.1976	99.0283	99.468	99.2893	98.8986	98.9222		99.2871	99.2064	99.1011		99.1487	99.4922	99.4335		88.9448	89.154	89.8037		52.1217	51.0887	51.4212
1.688	99.1925	99.601	99.3882	99.4694	99.033	99.172	98.9524		99.531	99.1738	99.1736		99.3421	99.3552	99.186		89.0436	89.3006	89.3032		52.435	50.9308	51.2581
1.692	99.2944	99.3663	99.3012	99.1975	99.1189	98.9947	98.9927		99.4111	99.3564	99.4703		99.6254	99.2487	99.1752		89.1582	89.0897	89.2108		52.2437	51.242	51.4092
1.696	99.1948	98.9027	99.2618	98.9744	99.2287	98.7579	98.87		99.5098	99.4466	99.1131		99.4753	99.6582	99.2979		89.1553	89.1239	89.0348		52.2655	51.3429	51.3957
1.7	99.1658	99.251	99.4842	99.2164	99.1475	99.1527	98.6449		99.5059	99.2712	99.193		99.3508	99.5676	99.2057		89.6578	89.4763	89.1193		52.2419	51.1158	51.2869
1.704	99.4527	99.4254	99.2219	99.2635	99.0708	98.9752	98.8123		99.5001	98.8965	99.4511		99.6527	99.4268	99.6003		89.2604	89.8554	89.1301		52.128	51.5686	51.0754
1.708	99.0948	99.6346	99.6461	98.9618	99.2454	99.1851	99.0967		99.3524	99.2336	99.3949		99.2723	99.2041	99.3472		89.6034	89.4688	89.5038		51.922	51.2804	51.2967
1.712	99.288	99.4047	99.1853	99.1897	99.1183	99.0265	99.0197		99.4529	99.3643	99.5444		99.6094	99.4727	99.3763		89.4921	89.3729	89.406		52.8618	51.374	51.5715
1.716	99.3639	99.1409	99.4019	99.076	99.0285	99.4078	99.1695		99.5132	99.4515	99.1803		99.7205	99.5774	99.1345		89.5952	89.9092	89.9035		52.2157	51.295	51.6803
1.72	99.2101	99.3637	99.1921	99.3735	99.4751	99.0387	99.1083		99.189	99.3717	99.1715		99.2411	99.237	99.6583		89.151	89.2198	89.6518		52.599	51.1783	51.4325
1.724	99.1965	99.1083	99.4936	99.3739	98.9742	99.1342	99.0313		99.4768	99.2626	99.3993		99.7428	99.2807	99.1738		89.4675	89.7646	90.0083		52.0716	51.2237	51.471
1.728	99.3576	99.4625	98.9964	99.487	99.2765	98.9592	99.0249		99.4524	99.5813	99.4062		99.3754	99.2791	99.5137		89.7064	89.8876	88.9556		51.8534	51.0536	51.4678
1.732	99.252	99.2836	99.4141	98.9871	99.0227	99.4133	99.3057		99.7854	99.3429	99.506		99.3575	99.3819	99.5426		89.7739	90.2144	89.255		52.5883	51.5503	51.2294
1.736	99.5159	99.2079	99.3516	99.3987	99.3333	98.9547	99.0838		99.7612	99.3627	99.3493		99.4818	99.8024	99.4353		90.2705	89.9207	89.2909		51.9091	51.2848	51.5591
1.74	99.2026	99.362	99.1867	99.472	98.835	99.1316	99.5234		99.4773	99.3392	99.2613		99.3586	99.2518	99.4446		90.3096	89.4161	89.9478		51.7476	51.0181	51.554
1.744	99.0253	99.6165	99.6837	99.0336	99.537	99.0319	99.1357		99.2595	99.1573	99.2784		99.4604	99.1547	99.3729		90.0865	89.5788	89.4138		52.1158	51.5404	51.391
1.748	99.215	99.4799	99.3897	99.293	99.0407	99.3117	99.1537		99.6518	99.3071	99.2636		99.3747	99.4246	99.3621		89.9454	89.8454	89.3465		52.3893	51.5707	51.3557
1.752	98.9438	99.2098	99.2721	99.2773	99.1976	99.1739	99.4123		99.5831	99.4543	99.3932		99.2417	99.432	99.5255		89.876	90.0889	89.7737		52.1044	51.235	51.6054
1.756	99.2201	99.3413	99.3958	99.377	99.1696	99.1752	98.9563		99.5181	99.3541	99.2462		99.1331	99.3928	99.4988		89.9406	89.5492	90.0476		52.1007	51.4234	51.5471
1.76	99.3529	99.4888	99.5445	99.4828	99.6079	99.1672	99.4558		99.5391	99.352	99.1925		99.5324	99.4584	99.5099		89.9724	89.4387	89.7246		52.3889	50.8997	51.498
1.764	99.0827	99.4061	99.162	99.5003	99.0375	98.8009	99.0857		99.3706	99.515	99.1117		99.397	99.5446	99.2848		90.5422	89.6089	89.4615		52.4029	51.7145	51.6137
1.768	99.3895	99.6162	99.6386	99.4821	99.3567	99.4758	99.3447		99.3899	99.2466	98.8981		99.5014	99.6142	99.5349		90.3067	89.8795	90.17		52.0827	51.415	51.8754
1.772	99.1731	99.1807	99.327	99.3842	99.1526	98.9326	99.4155		99.3517	99.4611	99.4842		99.2156	99.5009	99.403		90.5066	90.0487	90.0628		52.2736	51.3963	51.6108
1.776	99.393	99.3034	99.5227	99.2784	99.2277	99.2601	99.1038		99.5563	99.3145	99.4164		99.136	99.3474	99.1741		90.0793	89.9764	89.5127		52.2279	51.3466	51.5842
1.78	99.2426	99.2808	99.6353	99.4739	99.1889	99.3126	98.8581		99.4125	99.1436	99.4645		99.4383	99.462	99.2839		90.2383	90.236	89.7098		52.491	51.393	51.3211
1.784	99.1185	99.2091	99.5912	99.2841	99.2444	99.1223	98.9669		99.4388	99.3215	99.0992		99.5166	99.3295	99.3795		90.1039	90.225	90.35		52.1512	51.2336	52.0676
1.788	99.3246	99.5833	99.4317	99.2866	99.3381	99.3963	98.936		99.4111	99.3892	99.4564		99.1616	99.5929	99.5069		90.245	90.3887	90.1818		52.5061	51.5539	51.3462
1.792	99.4244	99.4409	99.3826	99.395	99.297	99.3886	99.3321		99.4937	99.2619	99.4051		99.3825	99.408	99.4409		90.2884	89.8805	90.379		52.1829	51.5444	51.2767
1.796	99.0323	99.1431	99.3737	99.3243	99.392	99.188	99.2133		99.6907	99.3008	99.2386		99.5806	99.1489	99.2211		89.811	90.8923	89.7954		52.5861	51.5232	51.36
1.8	99.0817	99.4902	99.2949	99.5282	99.1209	99.4254	99.0155		99.6324	99.4594	99.331		99.1817	99.3899	99.473		90.7205	90.0101	90.4414		52.3845	51.446	51.2123
1.804	99.3126	99.2267	99.3516	99.5513	99.3252	98.9598	98.9766		99.5962	99.3708	99.4701		99.5739	99.4051	99.2285		90.323	90.1773	90.791		52.0889	51.2387	51.9759
1.808	99.6033	99.2258	99.1839	99.4055	99.2357	99.1399	98.8748		99.3494	99.5059	99.4757		99.2991	99.4098	99.292		90.2204	90.8762	91.2227		52.261	51.8535	51.5155
1.812	99.3103	99.3065	99.7651	99.5059	99.2088	99.3197	99.2815		99.6375	99.2636	99.5132		99.2823	99.2068	99.0482		90.4883	90.233	90.1371		52.0602	51.6421	51.5089
1.816	99.0094	99.2903	99.5525	99.6021	99.2065	99.2729	99.2162		99.4609	99.4513	99.1701		99.3461	99.6911	99.4581		90.5702	90.7587	90.2536		52.5257	51.5042	51.4769
1.82	99.2993	99.4073	99.0114	99.1921	99.0798	99.4036	99.0564		99.3865	99.0917	99.2161		99.3774	99.3733	99.4884		90.0639	90.6869	90.6966		52.1501	51.2701	51.2927
1.824	99.1836	99.5312	99.5023	99.4989	99.23	99.2392	99.402		99.5662	99.2338	99.1766		99.4202	99.3467	99.3675		90.2002	90.6121	90.4193		52.2577	51.608	51.3357
1.828	99.5473	99.5683	99.515	99.5555	99.2521	99.6248	98.8478		99.5423	99.4394	99.2046		99.1877	99.5837	99.2159		90.4777	90.708	90.1459		52.2614	51.3257	51.8329
1.832	99.266	99.5824	99.2925	99.4322	98.9765	99.3546	99.2481		99.4794	99.549	99.4682		99.3863	99.2131	99.2391		90.3717	90.592	90.1484		52.1394	51.5605	51.3349
1.836	99.3178	99.2334	99.3519	99.2431	99.4443	98.9845	98.9576		99.7343	99.4411	99.3185		99.2937	99.3404	99.3345		90.5996	90.4037	90.5388		52.6694	51.1761	51.4845
1.84	99.2869	99.1045	99.4816	99.2852	99.3041	99.145	99.3038		99.5704	99.2145	99.5044		99.4135	99.4051	99.4918		90.5576	89.9252	90.558		51.9971	51.2204	51.2326
1.844	99.055	99.3308	99.3509	99.2387	99.2213	99.146	98.709		99.5121	99.1608	99.2798		99.6114	99.4891	99.287		89.8538	90.2797	90.204		52.2507	51.2109	51.4743
1.848	99.2838	99.4575	99.659	99.2904	99.3349	99.2428	98.9856		99.4796	99.5218	99.24		99.4537	99.6191	99.4739		90.1371	91.5561	90.5516		52.2537	51.3718	51.3877
1.852	99.3724	99.4013	99.4948	99.2717	99.0679	99.5312	99.1698		99.4911	99.2973	99.3233		99.2437	99.5425	99.4183		90.602	90.6206	90.2526		52.5998	51.5971	51.4212
1.856	98.9187	99.3613	99.2496	99.2258	99.3326	99.2764	99.3579		99.6914	99.3748	99.308		99.6141	99.5123	99.2509		90.5129	90.5263	90.7605		52.3237	51.8666	51.6621
1.86	99.1089	99.3482	99.3887	99.3812	99.3657	99.7225	99.02		99.3293	99.1038	99.4113		99.1949	99.3528	99.4281		90.2855	90.3239	90.7517		52.5356	51.5082	51.5613
1.864	99.2349	99.2982	99.2874	99.3767	99.5425	99.3017	99.1444		99.392	99.0468	99.3303		99.5697	99.2129	99.3632		90.7802	90.3405	90.1902		52.5651	51.4062	51.8456
1.868	99.3201	99.7377	99.0785	99.4797	99.1517	99.3017	99.2967		99.4436	99.1608	99.4412		99.2361	99.4575	99.2839		90.5562	90.8923	90.9051		52.5644	51.7039	51.6978
1.872	99.2637	99.206	99.0332	99.3784	99.4812	98.971	99.2938		99.3321	99.4964	99.5789		99.3548	99.4519	99.4095		90.931	90.2862	90.3928		52.714	51.6878	51.7557
1.876	99.4194	99.4078	99.2254	99.4348	99.4151	99.3447	99.2754		99.0567	99.5297	99.4657		99.7845	99.3888	99.4886		91.0403	90.7748	90.5112		52.7144	51.4171	51.68
1.88	99.3054	99.1969	99.4737	99.15	99.3413	99.2261	99.0729		99.1662	99.3331	99.1701		99.4519	99.5273	99.1576		90.8867	90.233	90.379		52.6326	51.4519	51.3833
1.884	99.0977	99.2732	99.4417	99.3611	99.1427	99.3421	99.1875		99.359	99.2478	99.2914		99.5244	99.6542	99.3637		90.8751	90.6869	90.6548		52.3827	51.5653	51.3739
1.888	99.2356	99.52	99.3195	99.5551	99.6262	99.261	99.1766		99.5047	99.4943	99.3967		99.1933	99.4506	99.4507		91.128	90.4283	90.35		51.9802	51.7181	51.7335
1.892	99.2848	99.5395	99.1681	99.2705	99.3641	99.2639	99.3205		99.6331	99.6895	99.2231		99.4782	99.4608	99.4348		90.6699	90.7663	90.7418		52.5847	51.7013	51.4816
1.896	99.1021	99.277	99.0271	99.3639	99.2444	99.6308	98.8416		99.5462	99.4904	99.4157		99.5235	99.5177	99.6653		90.958	89.9187	90.2123		52.6086	51.5207	51.573
1.9	99.2777	99.226	99.5922	99.0765	99.5245	99.3219	99.1856		99.2929	99.1984	99.5243		99.1967	99.3863	99.3024		90.6988	91.1589	91.1165		52.8194	51.4435	51.7036
1.904	99.4848	99.2846	99.4366	99.358	99.5011	99.7045	99.4857		99.3607	99.2478	99.1127		99.4773	99.3176	99.2407		90.8303	91.1017	90.6366		52.651	51.3831	51.5795
1.908	99.2749	99.3987	98.9121	99.483	99.2948	99.0813	99.3253		99.3632	99.3401	99.3171		99.2266	99.5005	99.5345		90.7672	91.0053	90.6686		52.7575	51.581	51.7717
1.912	99.4803	99.4742	98.9619	99.5202	99.3641	99.3597	99.3031		99.6347	99.2333	99.4525		99.3756	99.3877	99.4972		90.7634	91.0931	90.673		52.4368	51.5737	51.6356
1.916	99.2534	99.069	99.3629	99.266	99.4404	99.5901	99.2761		99.6647	99.635	99.6007		99.3912	99.511	99.1029		90.7446	91.7815	90.6838		52.9728	51.3173	51.7142
1.92	99.0546	99.3673	99.3136	99.5492	99.2823	99.4059	99.1424		99.5711	99.4655	98.9661		99.2341	99.5421	99.386		90.9397	90.9746	90.9631		52.7044	51.0789	51.8452
1.924	99.2824	99.3246	99.3681	99.4757	99.2775	99.2562	99.2832		99.6045	99.4636	99.447		99.4758	99.368	99.5548		90.8515	91.0861	91.1774		52.2198	51.5404	51.7233
1.928	99.3012	99.2977	99.1552	99.2515	99.194	99.4908	98.8835		99.6312	99.3864	99.477		99.1442	99.1509	99.6271		90.9589	90.8963	90.8112		52.4811	51.7847	51.9173
1.932	99.6328	99.2886	99.404	99.5244	99.3532	99.2761	99.0742		99.6384	99.2547	99.1291		99.5324	99.5403	99.4346		90.508	91.1398	90.7939		52.7645	51.698	51.8252
1.936	99.7201	99.5564	99.3378	99.3908	99.3115	99.0617	99.459		99.3722	99.2936	99.3488		99.3205	99.7149	99.3641		91.1738	91.5752	91.0122		52.4464	51.5594	51.7775
1.94	99.1965	99.4197	99.503	99.6777	99.4093	99.138	99.2954		99.2689	99.3459	99.4199		99.2348	99.8241	99.2136		90.4864	91.4657	90.9134		52.7387	51.4457	51.478
1.944	99.0918	99.2658	99.331	99.2948	99.2871	99.419	99.2825		99.3851	99.3396	99.5532		99.3372	99.214	99.2208		91.0452	91.7815	90.9464		51.675	51.4406	51.7298
1.948	99.215	99.5305	99.4361	99.3641	99.3211	99.3944	99.4033		99.6165	99.3859	99.543		99.608	99.2086	99.5528		91.6348	91.2222	91.1691		52.6023	51.5938	51.6927
1.952	99.3504	99.2817	99.2648	99.5293	99.1799	99.3841	99.5324		99.6508	99.341	99.4314		99.2703	99.378	99.3951		90.7643	91.2106	91.3023		52.3528	51.852	51.6188
1.956	99.2464	99.5052	99.4849	99.4402	99.2155	99.3719	99.2194		99.6091	99.4378	99.5058		99.6939	99.722	99.3625		90.8322	91.4642	90.9056		52.7748	51.8191	51.3546
1.96	99.0569	99.3215	99.545	99.5368	99.64	99.3745	99.1109		99.2943	99.3117	99.3564		99.3513	99.5643	99.0862		90.89	91.3517	90.5511		52.1973	51.6761	51.4736
1.964	99.3984	99.2134	99.2817	99.4959	99.1908	99.4206	99.4313		99.1332	99.4301	99.5701		99.3707	99.4922	99.4773		91.1825	91.0886	91.3255		52.529	51.4731	51.839
1.968	99.3272	99.4607	99.2702	99.1806	99.3833	99.3559	99.326		99.6446	99.1887	99.3666		99.5188	99.4206	99.4009		91.4074	91.5219	90.7443		52.3698	51.521	51.5246
1.972	99.4494	99.3558	99.1745	99.4434	99.2097	99.3357	99.5933		99.5619	99.3892	99.3511		99.4818	99.6171	99.5548		91.4758	91.763	91.0973		52.707	51.6556	51.3804
1.976	99.3487	99.2315	99.4274	99.3049	99.1295	99.371	99.1779		99.4639	99.4976	99.427		99.5072	99.5891	99.144		91.3568	91.773	91.293		52.6407	51.2124	51.9093
1.98	99.3693	99.2784	99.5863	99.4945	99.4109	99.2146	99.1788		99.1	99.3127	99.2138		99.3111	99.4385	99.5702		91.1984	91.7178	92.3063		52.6127	51.6161	51.7331
1.984	99.3888	99.6074	99.4455	99.4633	99.4812	99.2851	99.3025		99.3662	99.1838	99.356		99.598	99.3933	99.2986		91.1738	91.7163	91.5418		52.459	51.7693	52.3348
1.988	99.481	99.2936	99.38	99.1041	99.6423	99.651	98.8587		99.5582	99.4992	99.2629		99.302	99.6822	99.3973		92.0076	91.0891	91.526		52.6742	51.3806	51.7218
1.992	99.2108	99.5231	99.2704	99.2733	99.091	99.3918	99.1199		99.2733	99.4206	99.487		99.7796	99.8254	99.5225		91.1473	91.3241	91.1263		53.0273	51.8754	51.977
1.996	99.1339	99.3118	99.3655	99.2515	99.3589	99.394	99.0465		99.5059	99.4522	99.3256		99.5255	99.5235	99.4543		91.4541	91.7815	91.1401		52.2518	52.0429	51.4343
2	99.5932	99.3034	99.5014	99.5492	99.4212	99.4549	98.9444		99.4434	99.2731	99.2356		99.2797	99.2834	99.5381		91.9392	91.6229	91.4356		52.3565	51.6966	52.155
2.004	99.1539	99.3101	99.2005	99.4175	99.3817	99.6081	99.2973		99.555	99.3817	99.5933		99.3305	99.4029	99.2134		91.4262	91.2121	91.1622		52.7708	51.4193	51.9428
2.008	99.3864	99.6386	99.2228	99.2695	99.5768	99.3594	99.5643		99.6829	99.6788	99.3763		99.366	99.4893	99.4132		91.6025	91.8634	91.5118		52.6993	51.739	51.9522
2.012	99.3597	99.3337	99.2956	99.4734	99.3137	99.2242	99.2152		99.3471	99.6167	99.3268		99.617	99.4976	99.4242		91.6492	92.0908	91.3618		52.6639	51.5517	51.5519
2.016	99.3817	99.4492	99.6778	99.5462	99.5697	99.3786	98.9215		99.3173	99.7632	99.1909		99.4032	99.3731	99.4678		91.2282	91.9342	91.0383		52.3528	52.1153	52.2959
2.02	99.1309	99.2365	99.496	99.3964	99.3952	99.2287	99.4603		99.3568	99.3815	99.3122		99.4715	99.3819	99.3833		91.7143	91.6434	91.6077		52.5983	51.7145	51.9198
2.024	99.2506	99.3666	98.9898	99.4104	99.494	99.2149	99.1614		99.498	99.3243	99.3164		99.4624	99.4929	99.3661		91.2947	91.8453	92.1928		52.766	51.9858	51.6327
2.028	99.2897	99.5533	99.3746	99.3898	99.367	99.3283	99.3218		99.418	99.6474	99.4268		99.1904	99.3581	99.4301		91.9816	91.9738	91.2104		52.5872	51.7854	51.6236
2.032	99.2677	99.3592	99.1728	99.6356	99.11	99.2047	99.2197		99.5469	99.5304	99.4655		99.4827	99.3592	99.4545		91.5876	91.302	91.7448		52.627	51.751	52.4323
2.036	98.8773	99.5478	99.2364	99.7606	99.5938	99.5052	99.1289		99.301	99.4301	99.355		99.59	99.554	99.1601		91.8106	91.6098	91.4788		52.4361	52.0937	52.1703
2.04	99.3159	99.2084	99.4241	99.2747	99.0509	99.3021	99.5314		99.3646	99.3352	99.4414		99.2817	99.4969	99.3454		91.497	90.9977	91.6342		52.7848	51.5283	52.1579
2.044	99.1555	99.4509	99.243	99.6276	99.1966	99.1402	99.1408		99.5727	99.3701	99.5916		99.6553	99.6385	99.4043		91.9614	92.0552	91.7866		52.7221	51.9207	52.3057
2.048	99.2054	99.5917	99.132	99.387	99.2338	99.3104	99.4657		99.7193	99.5348	99.3747		99.5746	99.4698	99.071		92.3588	91.5696	91.2566		52.8983	52.0758	52.4309
2.052	99.496	99.4061	99.269	99.2831	99.487	99.4293	99.3775		99.6942	99.5341	99.5967		99.3747	99.3456	99.6057		91.7851	91.7584	91.174		52.8415	51.8169	51.5795
2.056	99.1283	99.4568	99.3455	99.4697	99.5373	99.0691	98.9998		99.4561	99.3897	99.2736		99.3785	99.6032	99.4086		91.5529	91.417	91.9725		53.1644	51.7946	51.7502
2.06	99.3443	99.5469	99.6522	99.2836	99.7173	99.4389	99.1646		99.5079	99.4357	99.3023		99.399	99.5837	99.6023		91.8039	91.7097	91.3643		52.592	51.5887	51.8012
2.064	99.2288	99.3272	99.2235	99.0493	99.6881	99.7045	99.0758		99.4916	99.3185	99.6051		99.4231	99.3172	99.2938		90.7971	92.1757	91.5236		52.5253	51.7854	52.2347
2.068	99.1731	99.353	99.1902	99.4104	99.2059	99.4373	99.3685		99.4483	99.539	99.3909		99.5512	99.7061	99.2706		91.419	92.1912	91.7935		52.8316	51.9314	51.9388
2.072	99.3232	99.4799	99.6663	99.0018	99.5989	99.2726	99.346		99.7421	99.4978	99.1992		99.7843	99.3769	99.4488		92.2813	92.1631	91.589		52.5902	51.5064	51.9923
2.076	99.152	99.3603	99.5741	99.5424	99.3378	99.1691	99.5234		99.3722	99.3945	99.4171		99.3936	99.5772	99.0873		92.1401	91.4602	91.7714		52.7778	52.0093	51.9945
2.08	99.0923	99.3334	99.3894	99.3966	99.1988	99.3982	99.392		99.2722	99.4257	99.4826		99.3497	99.3751	99.4066		91.747	92.0085	91.7522		52.6263	51.9547	51.9191
2.084	99.0499	99.5109	99.266	99.4938	99.7728	99.3062	99.4806		99.4275	99.3787	99.3476		99.5853	99.5161	99.3332		92.2712	91.7137	91.53		52.8928	51.8531	51.9362
2.088	99.2368	99.4797	99.5154	99.332	99.5168	99.4456	99.5904		99.6465	99.5427	99.3833		99.5677	99.331	99.424		92.2538	92.1787	92.0177		52.7358	51.9544	51.7069
2.092	99.248	99.2896	99.4823	99.4823	99.3593	99.1229	98.7698		99.3519	99.3175	99.5845		99.4001	99.4774	99.4715		91.7143	91.4863	92.0585		52.8471	51.7664	52.1408
2.096	99.2885	99.3737	99.3885	99.3882	99.5925	99.2104	98.9988		99.4049	99.3185	99.4097		99.3798	99.3384	99.4866		91.6362	91.659	91.9464		52.6698	51.8706	51.7783
2.1	99.2965	99.4213	99.243	99.4678	99.4504	99.7981	99.2435		99.3809	99.352	99.3713		99.3629	99.3767	99.438		91.8949	91.9412	92.1667		52.8788	51.8439	52.1084
2.104	99.2667	99.4723	99.4237	99.3688	99.5152	99.5812	99.1064		99.5402	99.2847	99.4467		99.5975	99.4568	99.2706		92.1315	91.3984	92.2247		52.5397	51.9844	52.06
2.108	99.4019	99.3341	99.4019	99.0856	99.4302	99.6145	99.5302		99.4121	99.2496	99.5775		99.6489	99.5316	99.4129		91.4426	92.4895	91.4346		52.5813	51.672	51.9293
2.112	98.9164	99.6896	99.4725	99.2323	99.4193	99.2937	99.1028		99.3017	99.2938	99.4335		99.6531	99.5551	99.4663		92.09	91.7886	91.2827		52.693	51.9774	51.8936
2.116	99.3012	99.2391	99.5187	99.3877	99.3083	99.5812	98.8999		99.3835	99.4215	99.7099		99.5382	99.5929	99.2624		92.1762	92.1646	92.1795		52.8615	51.8915	52.0149
2.12	99.1927	99.504	99.4112	99.4898	99.3557	99.5267	99.2252		99.4547	99.2091	99.3435		99.1864	99.133	99.1924		92.1358	92.3539	91.822		52.4055	51.7163	51.7841
2.124	99.4485	99.5612	99.1125	99.2377	99.7077	99.5196	99.2954		99.4664	99.3013	99.5113		99.6	99.639	99.4075		92.1551	91.8679	92.1731		53.0664	51.6571	52.1339
2.128	99.1445	99.6029	99.2165	99.035	99.2778	99.635	99.3659		99.4955	99.5518	99.4057		99.3622	99.5217	99.3777		92.3844	91.8001	92.3171		52.6422	52.0879	51.9963
2.132	99.0468	99.7137	99.4084	99.3578	99.3676	99.702	99.2323		99.6266	99.4929	99.4671		99.5019	99.6023	99.3528		92.0101	92.0155	92.088		52.9219	51.6121	51.8878
2.136	99.603	99.2358	99.3244	99.5715	99.5919	99.4517	99.3224		99.6299	99.3983	99.2425		99.2301	99.2975	99.3639		92.2822	91.3879	92.2498		52.7184	51.8853	52.0447
2.14	99.2909	99.5366	99.392	99.1411	99.787	99.1832	99.5034		99.3694	99.4464	99.5169		99.5766	99.5381	99.5207		92.3497	92.0642	91.9494		52.839	51.8158	52.2303
2.144	99.5042	99.2732	99.388	99.3196	99.3769	99.5011	99.4055		99.6084	99.2752	99.4789		99.6937	99.5347	99.4161		91.9388	91.7936	92.4047		53.0586	52.1925	52.2263
2.148	99.4527	99.5483	99.7869	99.7807	99.2126	99.2899	99.2274		99.4598	99.5725	99.4138		99.3319	99.5477	99.4161		92.0577	92.1335	91.9105		52.846	52.1204	52.3603
2.152	99.2503	99.4592	99.2512	99.2827	99.5839	99.7677	99.0925		99.4492	99.4787	99.2886		99.639	99.5884	99.487		92.1107	93.0805	92.2778		53.0819	52.3172	52.2289
2.156	99.3157	99.2967	99.171	99.7407	99.6952	99.3479	99.2993		99.4517	99.8039	99.5074		99.6004	99.205	99.2767		92.2832	91.9472	91.4867		52.8511	51.762	52.1288
2.16	99.3243	99.4818	99.2094	99.4785	99.6304	99.4655	99.2088		99.3431	99.515	99.4307		99.5768	99.2429	99.3036		91.9778	91.5465	92.0905		52.728	51.8611	51.9191
2.164	99.3494	99.6472	99.4441	99.3573	99.7873	99.5866	99.4455		99.319	99.4969	99.5201		99.4751	99.5173	99.3903		92.0158	91.541	92.1898		52.9308	52.1054	51.8561
2.168	99.1986	99.4564	99.139	99.4411	99.1542	99.4334	99.5221		99.7327	99.492	99.5599		99.5802	99.5233	99.4626		92.4373	92.5081	91.6726		53.0892	51.4991	52.0851
2.172	99.3541	99.3423	99.4601	99.5946	99.3419	99.719	99.2912		99.4722	99.4706	99.7025		99.4186	99.4463	99.4705		92.7274	91.775	91.615		53.2013	52.1822	52.2682
2.176	99.1124	99.3056	99.3202	99.6253	99.4844	99.4075	99.06		99.5854	99.3378	99.6491		99.5409	99.7346	99.2654		92.8054	92.7667	91.7704		52.7019	52.067	52.1332
2.18	99.3173	99.4373	99.3615	99.3987	99.6297	99.4661	99.5157		99.7972	99.2638	99.4601		99.3004	99.5933	99.4547		92.1372	92.1456	92.2055		53.205	52.2086	51.9511
2.184	99.2972	99.4225	99.0987	99.3945	99.8274	99.9529	99.3202		99.5266	99.2594	99.8229		99.461	99.6676	99.4848		92.5534	92.9836	92.0118		52.5824	52.0341	52.302
2.188	99.4176	99.2646	99.1602	99.2482	99.5996	99.2812	99.4438		99.5354	99.485	99.6303		99.5485	99.594	99.2624		92.4017	92.9193	91.9366		53.0767	52.4057	51.9537
2.192	99.2927	99.5833	99.442	99.3674	99.2983	99.3332	99.1179		99.5308	99.6723	99.5203		99.5694	99.8319	99.673		92.7712	92.5452	92.0094		53.0594	52.138	51.5158
2.196	99.3677	99.3808	99.4554	99.2588	99.3907	99.1159	99.4535		99.7857	99.3643	99.2675		99.5659	99.592	99.7182		92.4373	92.0813	92.1082		52.9717	51.9979	52.2009
2.2	99.367	99.0137	99.5401	99.3447	99.5345	99.3687	99.3811		99.5794	99.3859	99.3361		99.5797	99.7001	99.1241		91.3703	92.8229	92.4548		52.9282	52.0861	52.4262
2.204	99.4251	99.2908	99.2078	99.2745	99.6663	99.6036	99.3398		99.6036	99.401	99.5222		99.4753	99.3586	99.4265		92.4735	92.0873	92.2714		52.7686	51.8194	52.175
2.208	99.148	99.4918	99.4387	99.0886	99.3917	99.4142	99.46		99.7207	99.5122	99.6597		99.2127	99.2852	99.3998		92.1782	92.6446	92.1598		52.6547	52.0846	51.9803
2.212	99.3206	99.7737	99.3228	99.4692	99.6163	99.2931	99.3572		99.5178	99.3273	99.6338		99.6859	99.5848	99.4138		92.4667	92.8756	92.4356		53.5212	52.037	52.0502
2.216	99.3614	99.3087	99.3997	99.3283	99.6901	99.4379	99.2551		99.6418	99.7167	99.4768		99.4213	99.6054	99.2895		92.4532	92.3956	91.9169		53.1386	51.8626	52.5554
2.22	99.1756	99.4252	99.2735	99.2752	99.4802	99.4661	99.1305		99.3471	99.2682	99.4055		99.1197	99.4523	99.4043		92.3795	92.5061	92.3083		52.7807	52.4448	52.1481
2.224	99.3665	99.7539	99.3129	99.1146	99.2656	99.4661	99.0729		99.519	99.3327	99.4057		99.4517	99.2912	99.3171		92.5009	92.9253	93.1225		53.1084	52.0319	52.195
2.228	99.4845	99.6141	99.4091	99.6063	99.4318	99.3191	99.2487		99.6813	99.5548	99.7389		99.3655	99.5237	99.6226		91.8646	92.5216	92.4907		52.7796	51.6534	52.4065
2.232	99.2866	99.3351	99.3125	99.3227	99.2983	99.2585	98.9946		99.5162	99.6429	99.3655		99.3553	99.472	99.5135		92.328	92.5688	92.4858		53.439	52.4159	52.1332
2.236	99.1309	99.2069	99.4103	99.3543	99.4324	99.3466	98.9737		99.817	99.6797	99.5766		99.4057	99.895	99.3463		92.5963	92.8279	92.6323		53.3671	51.8527	52.056
2.24	99.5468	99.444	99.5063	99.6019	99.6169	99.4822	99.3147		99.4473	99.3387	99.5761		99.5659	99.7308	99.4888		91.8887	93.0021	92.4951		53.1088	51.7679	52.2383
2.244	99.271	99.5212	99.4774	99.3344	99.3054	99.6837	99.3131		99.581	99.3315	99.2488		99.389	99.3543	99.8563		92.3285	92.8013	91.9995		52.9507	51.6461	52.2867
2.248	99.4147	99.768	99.4169	99.2136	99.4395	99.2912	99.4715		99.4874	99.539	99.4673		99.4517	99.7126	99.424		92.5554	92.603	92.0708		53.1246	52.4686	52.309
2.252	99.5077	99.2536	99.4279	99.2382	99.7132	99.278	99.3463		99.6057	99.8051	99.3555		99.7171	99.9622	99.4161		92.3188	92.7315	91.9902		52.888	52.1299	52.2176
2.256	99.3562	99.3227	99.2083	99.4565	99.7173	99.404	99.4239		99.5778	99.438	99.3824		99.2783	99.6697	99.5659		92.4504	92.2605	92.2119		52.7774	52.2144	52.02
2.26	99.2503	99.4988	99.1602	99.0978	99.6875	99.4081	99.4026		99.256	99.3915	99.6148		99.6279	99.633	99.3155		91.9166	92.4815	92.8821		52.9665	52.1497	52.2096
2.264	99.5253	99.2443	99.1534	99.1273	99.4148	99.5443	99.1125		99.2752	99.3406	99.2685		99.2188	99.1533	99.3655		92.4417	92.5512	92.6569		53.0229	52.4477	52.2733
2.268	99.1026	99.4449	99.2299	99.2443	99.5726	99.4293	99.2538		100	99.3948	99.2979		99.5021	99.5457	99.4348		92.6951	92.9484	92.6751		53.4139	52.0941	52.5881
2.272	99.2646	99.4447	99.6316	99.4451	99.3015	99.4777	99.5353		99.345	99.4806	99.5474		99.673	99.6885	99.5878		92.4239	92.5267	92.8609		52.9566	52.2521	51.8572
2.276	99.4382	99.3318	99.5114	99.4837	99.0766	99.6885	99.3942		99.3572	99.308	99.4192		99.4659	99.4071	99.3777		92.4619	92.3379	92.6977		53.3119	51.9869	52.3144
2.28	99.0827	99.579	99.2559	99.2789	99.4587	99.3338	99.2281		99.5236	99.378	99.4916		99.4615	99.3794	99.4626		92.4715	92.5603	92.6662		52.9013	52.1208	52.5303
2.284	99.3314	99.7384	99.2428	99.2178	99.7699	99.4277	98.9267		99.5462	99.4464	99.3259		99.2252	99.5795	99.5196		92.9986	92.1882	92.2906		52.787	52.5878	52.2343
2.288	99.3407	99.2979	99.1681	99.4678	99.4427	99.4081	99.2854		99.5881	99.4383	99.4754		99.5512	99.6262	99.6285		92.1748	92.5533	92.562		53.2698	52.0776	52.6082
2.292	99.108	99.4292	99.4143	99.4998	99.529	99.0403	99.1679		99.725	99.4931	99.2981		99.2087	99.7957	99.3824		92.7206	92.7621	92.6603		53.6362	52.3402	52.2321
2.296	99.3393	99.7074	99.5657	99.4327	99.6406	99.4774	99.1324		99.3676	99.3978	99.1421		99.4093	99.6817	99.3765		92.617	92.4865	92.5669		53.0082	52.6229	52.6274
2.3	99.4358	99.3723	99.1928	99.4243	99.581	99.7347	99.4094		99.6105	99.4327	99.3363		99.2817	99.4734	99.0538		92.1584	92.8224	92.327		53.174	52.2225	52.2889
2.304	99.3506	99.9983	99.1435	99.1593	99.3975	99.6629	98.909		99.6061	99.4706	99.6132		99.3896	99.5468	99.1883		92.4075	93.2306	92.7179		53.32	52.4057	52.6402
2.308	99.4335	99.4921	99.4164	99.2485	99.3612	99.4251	99.5144		99.5868	99.3857	99.5275		99.3756	99.3765	99.4959		92.6455	92.4794	92.9308		52.9064	52.2517	52.5889
2.312	99.1023	99.3642	99.4657	99.1181	99.7212	99.4578	99.1373		99.4837	99.5192	99.4157		99.4887	99.5969	99.5605		92.6296	92.8199	92.6067		53.2857	52.3497	51.9712
2.316	99.3215	99.6986	99.6243	99.1895	99.8011	99.7219	99.4702		99.3459	99.4148	99.3618		99.5059	99.5703	99.2855		92.6329	92.9364	92.7164		53.1405	52.3841	52.1819
2.32	99.4759	99.5021	99.4396	99.2745	99.537	99.3956	99.1975		99.5337	99.3471	99.4296		99.4637	99.5403	99.2993		92.9971	93.0529	92.9794		53.0306	52.0769	52.3858
2.324	99.2492	99.7491	99.1362	99.2319	99.5919	99.609	99.2603		99.318	99.2492	99.2435		99.4869	99.3848	99.4308		93.1889	93.202	92.6126		53.0682	52.1683	52.1226
2.328	99.2445	99.4387	99.3272	99.4734	99.8588	99.346	99.1582		99.6112	99.6057	99.5664		99.5476	99.5985	99.3831		93.4124	92.6964	92.3644		52.9963	52.0096	52.5754
2.332	99.519	99.4737	99.5049	99.4048	99.7533	99.064	99.3711		99.5434	99.5525	99.4555		99.2237	99.6652	99.382		92.7669	92.383	92.1352		53.7696	52.3537	52.0811
2.336	99.2553	99.3067	99.4364	99.5553	99.684	99.5424	99.2976		99.4088	99.6104	99.2636		99.409	99.6041	99.2674		92.526	92.6517	92.6254		53.0343	52.0169	52.456
2.34	99.025	99.4592	99.5689	99.4367	99.7401	99.5783	99.2377		99.605	99.2943	99.1242		99.4218	99.404	99.2672		93.5675	92.9143	92.5915		53.2135	52.372	52.2314
2.344	99.2541	99.1419	99.0426	99.4563	99.5566	99.8596	99.3298		99.6879	99.3117	99.5977		99.4113	99.7453	99.5114		93.2828	93.0584	92.8496		52.6422	52.4455	52.5616
2.348	99.4499	99.6281	99.3969	99.5015	99.1921	99.5568	99.468		99.5476	99.248	99.45		99.4659	99.8234	99.3973		92.6185	93.4987	92.7636		53.495	52.2005	52.6992
2.352	99.4904	99.5719	99.4199	99.4783	99.674	99.3902	99.5833		99.5589	99.6795	99.3838		99.4523	99.4385	99.4936		93.0636	93.1247	92.6102		52.867	52.2371	52.5128
2.356	98.9028	99.5505	99.2989	99.3786	99.7016	99.6767	99.1576		99.5379	99.3327	99.2742		99.3812	99.6851	99.4057		92.7216	92.8184	93.2656		53.3823	52.5388	52.1615
2.36	99.2421	99.4342	99.266	99.2073	99.2896	99.7142	99.2783		99.7396	99.3294	99.2143		99.2776	99.4203	99.3214		92.8097	92.8495	92.7385		52.923	52.3025	52.2263
2.364	98.9754	99.8054	99.1576	99.4816	99.4934	99.5834	99.3633		99.3024	99.5785	99.3812		99.5848	99.5448	99.3169		92.8487	92.8726	92.7316		52.6178	52.3786	52.2507
2.368	99.3438	99.413	99.6924	99.2522	99.4953	99.6485	99.3447		99.5321	99.6383	99.4817		99.4771	99.3899	99.3151		92.8242	92.5357	92.5797		53.2433	51.8059	52.8142
2.372	99.2211	99.5252	99.5772	99.2967	99.4934	99.3085	99.5649		99.6884	99.5808	99.3122		99.5652	99.5087	99.2678		93.1204	93.0162	93.2238		53.2138	52.2254	52.2813
2.376	99.3859	99.2477	99.5621	99.4264	99.6958	99.2229	99.1337		99.5533	99.5346	99.4525		99.565	99.5564	99.4767		92.7765	92.3665	93.1618		53.0277	52.1453	52.4349
2.38	99.3841	99.6496	99.4809	99.4074	99.7199	99.4463	99.6664		99.3224	99.2947	99.5983		99.4445	99.5768	99.4715		92.7379	93.2979	92.7129		53.3203	52.3388	52.6784
2.384	99.3438	99.8254	99.315	99.1343	99.2142	99.5148	99.2796		99.5054	99.4724	99.3613		99.5897	99.3769	99.4904		92.6744	92.8088	92.8506		53.1711	52.4902	52.5172
2.388	99.1468	99.3496	99.423	99.6382	99.4892	99.5703	99.2719		99.2816	99.5034	99.6616		99.3298	99.5103	99.6656		93.1624	93.1166	93.0802		53.0078	52.112	52.5732
2.392	99.0934	99.5138	99.4577	99.4987	99.8579	99.3786	98.9647		99.365	99.6846	99.5402		99.1773	99.5683	99.1836		93.2582	92.2455	92.8123		53.404	52.7626	52.4851
2.396	98.9848	99.4487	99.6156	99.6508	99.624	99.5937	99.1173		99.5153	99.4278	99.1154		99.2332	99.442	99.4129		93.186	92.726	93.151		53.3819	52.1661	52.444
2.4	99.0946	99.15	99.431	99.7845	99.6981	99.6065	99.5073		99.584	99.305	99.1154		99.561	99.4991	99.2482		92.9528	92.7496	92.7842		53.6041	52.4295	52.4323
2.404	99.4143	99.576	99.4816	99.26	99.6753	99.6485	99.296		99.3701	99.6392	99.6639		99.5795	99.4555	99.6694		92.8873	93.097	93.0891		52.8714	52.2985	52.5961
2.408	99.37	99.5478	99.1693	99.2663	99.727	99.7295	99.4059		99.513	99.525	99.4224		99.7348	99.5537	99.518		93.5901	93.5032	92.8452		53.1394	52.4247	52.3701
2.412	99.1637	99.4509	99.3765	99.4289	99.6644	99.2508	99.3021		99.3607	99.4699	99.2036		99.3328	99.4011	99.4525		93.2452	92.8831	92.8187		53.2415	52.4437	52.2766
2.416	98.9302	99.3677	99.2658	99.6658	99.965	99.4911	99.4046		99.6884	99.4394	99.3942		99.6319	99.6589	99.4549		92.8295	93.1327	92.8718		53.4368	52.168	52.2456
2.42	99.1948	99.6765	99.296	99.4867	99.8245	99.5853	99.3572		99.8834	99.0952	99.4627		99.3232	99.7596	99.2898		92.9229	93.1478	93.3944		53.0082	52.7604	52.5386
2.424	99.2056	99.433	99.3833	99.4671	99.6461	99.8411	99.278		99.4768	99.4773	99.4571		99.3305	99.3888	99.708		93.0077	92.5919	92.9194		53.1803	52.7985	52.8673
2.428	99.3962	99.585	99.4364	99.1993	99.6654	99.4549	99.316		99.6619	99.7744	99.4048		99.4987	99.5264	99.4312		92.8483	93.7307	93.0139		52.8854	52.2334	52.4444
2.432	99.3962	99.4709	99.2704	99.4149	99.4327	99.6844	99.3885		99.2848	99.7295	99.2944		99.5297	99.5477	99.3702		93.4707	93.3089	93.181		53.3096	51.9116	52.3727
2.436	99.3361	99.4583	99.4751	99.2862	99.6615	99.427	99.3537		99.6045	99.2622	99.3754		99.3774	99.4107	99.4136		92.6994	92.5236	92.7454		53.4843	52.2707	52.4789
2.44	99.3246	99.3751	99.5804	99.3168	99.6015	99.6212	99.5169		99.392	99.4234	99.5062		99.4755	99.4474	99.4371		92.6483	92.5392	93.5257		53.4457	52.1091	52.3108
2.444	99.1721	99.524	99.3899	99.4676	99.4404	99.8363	99.4651		99.4483	99.5376	99.4479		99.5697	99.3595	99.2993		93.0549	93.0082	93.1333		53.0984	52.5717	52.8007
2.448	99.6103	99.5083	99.4277	99.1139	99.2762	99.4536	99.933		99.5524	99.4643	99.5889		99.5349	99.5267	99.3792		92.4831	93.1217	92.5546		53.5688	52.4752	52.1106
2.452	99.5103	99.241	99.43	99.6581	99.5383	99.5187	99.5337		99.4644	99.3203	99.4229		99.4795	99.7805	99.2288		93.3941	93.4169	93.27		53.4843	52.518	52.8105
2.456	99.1831	99.2858	99.3955	99.4898	99.2152	99.6103	99.1225		99.5623	99.1505	99.5301		99.4104	99.2388	99.5178		93.765	92.8103	93.1618		53.9609	52.2236	52.8196
2.46	99.303	99.3642	99.339	99.5797	99.4992	99.47	99.3125		99.4344	99.5539	99.3919		99.5364	99.4416	99.3338		92.9976	93.2818	93.0994		53.4151	52.5856	52.4957
2.464	99.4946	99.6839	99.4082	99.5696	99.6374	99.1963	99.3192		99.3715	99.6704	99.7419		99.623	99.3727	99.5246		93.3526	93.3953	93.3148		53.3148	52.466	52.4433
2.468	99.355	99.3785	99.6637	99.3538	99.4501	99.2668	99.6052		99.6146	99.2936	99.3699		99.5884	99.6927	99.4335		93.3695	92.9494	93.0876		53.6336	52.3355	52.7869
2.472	99.0934	99.22	99.3603	99.5172	99.6326	99.3524	99.0139		99.3715	99.4752	99.3692		99.4454	99.6289	99.4708		93.5241	93.5198	92.8722		53.5065	52.7257	52.765
2.476	99.2012	99.469	99.4345	99.3316	99.4392	99.7109	99.1814		99.2752	99.6053	99.4884		99.5304	99.7088	99.4703		93.4095	93.572	93.626		53.3472	52.5125	52.8717
2.48	99.0508	99.4635	99.3545	99.3517	99.9977	99.3187	99.4426		99.2643	99.468	99.6453		99.4032	99.5954	99.5941		93.4379	93.2632	92.9022		53.5124	52.5476	52.654
2.484	99.3152	99.6429	99.1275	99.2464	99.4244	99.5491	99.7517		99.3429	99.5004	99.5835		99.637	99.4626	99.5496		93.1951	93.3943	92.9612		53.578	52.3574	52.6231
2.488	99.156	99.5893	99.358	99.4013	99.7475	99.4822	99.4258		99.3028	99.3334	99.3175		99.6167	99.6211	99.3761		93.4076	94.0305	92.9647		53.3911	52.5516	52.7461
2.492	99.1309	99.3868	99.3397	99.2326	99.5688	99.4411	99.5211		99.5875	99.4378	99.5139		99.3691	99.65	99.6698		93.554	93.3607	93.653		53.8861	52.8241	52.7752
2.496	99.1803	99.2548	99.3566	99.4306	99.3432	99.6805	99.2416		99.5312	99.6334	99.4703		99.5239	99.3454	99.6034		93.0516	93.3677	93.8133		53.4073	52.1007	52.1812
2.5	99.5239	99.5948	99.2737	99.3297	99.3127	99.5571	99.3318		99.5059	99.2985	99.6136		99.4334	99.44	99.4604		93.4244	93.6499	93.1461		53.3395	52.8369	52.9095
2.504	99.259	99.4132	99.3683	99.332	99.8001	99.9337	99.734		99.5123	99.235	99.6442		99.6078	99.4933	99.4857		93.4813	93.3205	93.2749		53.4475	52.9605	52.852
2.508	99.4438	99.4907	99.6131	99.4182	99.6965	99.6956	99.5975		99.5439	99.4045	99.4641		99.4202	99.551	99.6303		93.1744	93.5228	93.0792		53.6996	51.9826	52.5212
2.512	99.3344	99.4795	99.392	99.2024	99.1976	99.3803	99.2242		99.3392	99.3966	99.2317		99.5719	99.2755	99.3429		93.9644	93.1242	93.3246		53.5824	52.2367	52.602
2.516	98.9651	99.1557	99.2949	99.4479	99.5672	99.4789	99.5405		99.4533	99.3808	99.2337		99.6038	99.4635	99.2358		92.9249	93.2296	93.5989		53.3196	52.4664	53.066
2.52	99.1213	99.5578	99.1468	99.4069	99.7468	99.2091	99.5302		99.5363	99.4876	99.4331		99.7116	99.3015	99.4719		93.7602	93.7438	93.1786		53.4217	52.2594	52.5881
2.524	99.415	99.4914	99.2704	99.3711	99.7818	99.6007	99.65		99.6432	99.5029	99.5463		99.459	99.496	99.6176		93.093	93.454	93.3659		53.4154	52.9543	52.8142
2.528	99.3567	99.3666	99.2864	99.3763	99.6881	99.2485	99.202		99.4801	99.4062	99.4238		99.5362	99.4597	99.4183		93.1624	93.4721	93.2636		53.5625	52.4997	52.4909
2.532	99.3546	99.2165	99.2289	99.574	99.2053	99.7061	99.7231		99.5688	99.3145	99.4233		99.3794	99.406	99.4039		93.0597	93.2919	92.9185		53.8496	52.4038	52.6405
2.536	99.1628	99.4635	99.4303	99.5172	99.2296	99.4543	99.2381		99.5192	99.4441	99.3243		99.7218	99.5866	99.2082		93.7004	92.962	93.8664		53.5452	52.458	52.8982
2.54	99.1496	99.3515	99.3441	99.4055	99.6711	99.4238	99.2538		99.5176	99.1128	99.4083		99.4537	99.3474	99.3399		93.5579	93.9441	92.8629		53.306	52.6218	52.9321
2.544	100	99.7234	99.3146	99.2342	99.58	99.6353	99.308		99.3208	99.3852	99.5414		99.5275	99.5226	99.5126		93.1228	93.2401	92.5369		53.5124	52.6094	52.7981
2.548	99.6227	99.1941	99.3885	99.64	99.6939	99.6075	99.2973		99.728	99.2894	99.4465		99.6	99.504	99.4005		93.3469	93.2075	93.4077		53.645	52.2232	52.5503
2.552	99.3852	99.4211	99.4319	99.4535	99.5341	99.3463	99.2883		99.4123	99.4759	99.3381		99.5862	99.4275	99.4556		93.2105	93.5178	93.3575		53.3789	52.3903	52.8127
2.556	99.3782	99.388	99.5903	99.4388	99.5951	99.4767	99.2352		99.5559	99.4806	99.3594		99.5114	99.3366	99.2543		92.9976	93.9873	93.7209		53.3502	52.4302	52.9765
2.56	99.4616	99.4094	99.0837	99.3987	99.5094	99.8462	99.5579		99.5722	99.5329	99.6995		99.59	99.4781	99.3282		93.6084	94.27	93.0733		53.6908	52.6467	52.7377
2.564	99.5843	99.2875	99.1768	99.376	99.4725	99.3405	99.5372		99.4881	99.6951	99.4544		99.3609	99.6182	99.2317		94.0767	93.5208	93.4018		53.3476	52.6386	52.6904
2.568	99.4557	99.3916	99.2282	99.4294	99.605	99.4027	99.1965		99.6907	99.3543	99.5101		99.4751	99.571	99.396		92.8545	93.4992	93.7666		53.2146	52.5918	52.5805
2.572	99.3796	99.3694	99.6619	99.4102	99.4129	99.5969	99.4741		99.7294	99.3687	99.4854		99.5126	99.6005	99.6823		93.2452	93.1247	93.7022		53.8754	52.7008	52.9168
2.576	99.4145	99.3563	99.1116	99.5666	99.8245	99.3841	99.1405		99.6066	99.5774	99.1152		99.6415	99.5338	99.5008		92.9725	92.8475	93.8099		53.5625	52.8047	52.9004
2.58	99.2213	99.4459	99.2784	99.369	99.8078	99.5296	99.3292		99.2752	99.3208	99.6662		99.298	99.6967	99.358		93.6253	93.928	93.3492		53.0634	52.8701	52.7115
2.584	99.5515	99.3303	99.3882	99.1034	99.3573	99.4777	99.288		99.5983	99.3692	99.4368		99.7948	99.594	99.3919		93.6368	93.2145	93.6265		53.6207	52.2045	52.5361
2.588	99.5019	99.3858	99.5814	99.326	99.3477	99.5414	99.3614		99.3909	99.3969	99.3161		99.8302	99.6361	99.3817		93.3613	93.4987	93.3796		53.4062	52.5454	53.0351
2.592	99.0834	99.2777	99.3821	99.5202	99.7716	99.3197	99.3447		99.549	99.5492	99.1534		99.4086	99.6878	99.1761		93.2505	93.5063	93.7951		53.8128	52.8102	52.9292
2.596	99.3464	99.5247	99.514	99.3737	99.6448	99.668	99.44		99.4178	99.4287	99.334		99.5795	99.7874	99.4845		93.4519	93.1588	93.3275		53.5735	52.1478	52.4829
2.6	99.4002	99.5207	99.0945	99.5324	99.461	99.5626	99.5511		99.8935	99.2752	99.6206		99.3979	99.4098	99.2667		93.4649	93.4104	93.5237		53.0491	52.9085	53.1665
2.604	99.2869	99.5652	99.3542	99.2789	99.6115	99.2969	99.4397		99.7267	99.5185	99.3851		99.6	99.3418	99.5474		93.9321	93.452	92.9371		53.3472	52.4836	52.6624
2.608	99.2499	99.2586	99.2655	99.6482	99.35	99.4197	99.5398		99.6852	99.5683	99.5916		99.7803	99.3277	99.5243		93.844	93.5951	93.3457		52.8928	52.8328	52.6307
2.612	99.4621	99.2701	99.3653	99.596	99.9423	99.6997	99.2899		99.5367	99.4469	99.4162		99.4329	99.5193	99.5463		93.7057	93.4736	93.2194		53.4685	52.8581	52.8953
2.616	99.3365	99.5426	99.4831	99.6412	99.76	99.62	99.3192		99.3323	99.7369	99.6037		99.5001	99.4136	99.4818		93.2635	93.1292	92.973		54.3148	52.3995	52.9903
2.62	99.6061	99.5314	99.3514	99.3044	99.4132	99.8641	99.5279		99.675	99.2103	99.4631		99.3606	99.453	99.3659		93.5328	93.7001	93.2169		53.5043	52.8087	53.0209
2.624	99.2417	99.424	99.1944	98.9461	99.4475	99.4892	99.1724		99.5736	99.3729	99.4497		99.6669	99.6462	99.4629		93.7091	93.2577	93.42		53.7132	52.0487	52.5976
2.628	99.5335	99.483	99.3953	99.4392	99.9621	99.4492	99.0635		99.3863	99.5427	99.3027		99.5311	99.6513	99.4292		93.7992	93.5675	93.1786		53.7811	52.9777	53.0773
2.632	99.208	99.6481	99.3972	99.1614	99.7555	99.3469	99.5975		99.3915	99.6506	99.4819		99.3557	99.3422	99.7187		93.4962	93.4556	93.5901		53.6996	52.8449	52.7872
2.636	99.1311	99.5181	99.5478	99.6148	99.5983	99.5389	99.6545		99.6518	99.6022	99.4969		99.5532	99.7019	99.3088		93.6026	93.683	93.9741		53.624	52.8241	52.8684
2.64	99.3288	99.5226	99.3301	99.2927	99.4231	99.1466	99.554		99.362	99.1152	99.3662		99.4943	99.4499	99.4916		93.7351	93.6509	93.5095		53.4722	52.496	52.9405
2.644	99.0691	99.4664	99.45	99.3058	99.6448	99.4341	99.3253		99.62	99.535	99.3474		99.5309	99.5058	99.4814		93.7342	93.7633	93.6329		53.693	52.7158	53.232
2.648	99.2141	99.3411	99.1829	99.3271	99.8389	99.3197	99.2947		99.4662	99.5201	99.6511		99.4615	99.4364	99.5598		93.8657	93.8075	93.713		54.011	52.3815	53.2397
2.652	99.1321	99.2141	99.5164	99.6134	99.3946	99.61	99.6464		99.5024	99.2447	99.4796		99.6419	99.1531	99.7367		93.7159	93.5695	93.507		53.875	52.9221	52.7377
2.656	99.3651	99.6724	99.3324	99.4549	99.5867	99.3867	99.2783		99.4554	99.5643	99.3606		99.3544	99.4579	99.4561		94.2833	93.6172	93.24		53.4471	53.0947	53.0726
2.66	99.1824	99.3725	99.4249	99.2911	99.7979	99.3222	99.2274		99.6031	99.4922	99.2493		99.6651	99.455	99.4055		93.2746	93.6855	93.6456		53.6358	52.6354	52.8447
2.664	99.4304	99.3437	99.0067	99.3646	99.5585	99.5392	99.4815		99.6849	99.3868	99.6597		99.6535	99.5387	99.5853		93.949	94.2564	93.6171		53.6672	52.6247	53.0333
2.668	99.3403	99.5135	99.3664	99.2094	99.5049	99.2793	99.6657		99.3701	99.6711	99.4676		99.3535	99.7661	99.5603		94.2496	93.5319	93.5208		54.0214	52.5944	52.903
2.672	99.3138	99.2431	99.3843	99.2763	99.7321	99.3767	99.2136		99.5626	99.4452	99.54		99.507	99.4978	99.5851		93.4928	93.5911	93.4229		53.8806	52.8175	52.6617
2.676	99.451	99.17	99.3944	99.3578	99.4408	99.7174	99.6725		99.3282	99.3243	98.9745		99.4222	99.3631	99.2382		93.5964	93.3386	93.9529		53.9598	52.8665	52.5142
2.68	99.1452	99.3294	99.3979	99.3147	99.7667	99.303	99.2835		99.5524	99.626	99.3939		99.4131	99.4819	99.1537		93.6672	93.9923	94.1929		53.4637	53.0812	53.3703
2.684	99.5066	99.4981	99.4572	99.4872	99.3654	99.2623	99.5137		99.8645	99.2324	99.5838		99.2339	99.4239	99.3975		93.8724	94.0967	93.829		53.8098	52.5882	53.0318
2.688	99.4354	99.4194	99.3737	99.6328	99.2053	99.5055	99.5314		99.5888	99.6016	99.2717		99.5614	99.7816	99.5745		93.4856	93.6388	93.4804		53.7918	52.4262	52.8666
2.692	99.4738	99.5226	99.1961	99.4271	99.5957	99.5427	99.0658		99.4483	99.4611	99.4465		99.3444	99.5056	99.5302		93.7178	93.4134	93.7341		53.5621	52.549	53.0231
2.696	99.3796	99.5181	99.3056	99.4942	99.4841	99.6308	99.3794		99.6384	99.2829	99.1678		99.4106	99.3957	99.3675		93.5554	93.5981	93.9711		53.8839	52.5388	52.8793
2.7	99.3227	99.4816	99.4755	99.3692	99.6076	99.6831	99.5836		99.4164	99.4073	99.5599		99.3093	99.2241	99.5451		93.5877	93.3089	93.9692		53.7626	52.9338	52.8353
2.704	99.3639	99.3735	99.4427	99.376	99.2255	99.1457	99.5762		99.6448	99.4871	99.4733		99.7383	99.4441	99.5584		94.001	93.7156	93.5434		53.7763	52.7326	52.8855
2.708	99.3712	99.4992	99.5405	99.4537	99.4895	99.6026	99.8416		99.4259	99.6488	99.421		99.3716	99.0602	99.4773		94.1807	93.9351	93.3359		53.7427	53.2099	52.8455
2.712	99.2632	99.1981	99.2629	99.3171	99.7667	99.3585	99.4899		99.3263	99.2524	99.3138		99.7024	99.6685	99.3216		93.4663	93.6007	93.8654		54.0151	53.1064	52.8597
2.716	99.1344	99.4025	99.4755	99.5282	99.821	99.5132	99.4976		99.5063	99.5706	99.7046		99.5333	99.6153	99.3865		93.7395	93.2336	94.1737		53.655	52.8358	53.1698
2.72	99.3143	99.4726	99.2984	99.6241	99.3907	99.7126	99.0796		99.575	99.7237	99.4738		99.3214	99.5846	99.5838		94.6032	93.4325	93.6132		53.502	52.9009	52.8895
2.724	99.563	99.7994	99.2801	99.4739	99.5149	99.4995	99.4783		99.5803	99.7762	99.1611		99.5099	99.449	99.5465		93.9779	93.6027	93.5198		53.5485	52.6789	53.0668
2.728	99.2012	99.3039	99.3751	99.2628	99.451	99.827	99.6313		99.6197	99.5041	99.3782		99.4347	99.6524	99.4346		93.2553	93.7131	94.0109		54.2145	52.9985	53.2084
2.732	99.0909	99.6288	99.2409	99.6716	99.4202	99.4802	99.4397		99.4217	99.4531	99.2671		99.2935	99.69	99.4109		92.9489	93.8306	93.8713		53.6414	52.8358	52.9656
2.736	99.355	99.3423	99.5032	99.5251	99.8643	99.6898	99.2815		99.6955	99.6081	99.3905		99.3214	99.4315	99.5019		93.436	93.684	93.7823		53.7726	53.1177	52.8167
2.74	99.2417	99.3201	99.2475	99.3344	99.5325	99.4959	99.467		99.6451	99.4355	99.5261		99.4383	99.7809	99.6732		93.7279	93.9431	93.8625		53.819	53.2706	53.0668
2.744	99.4393	99.524	99.2864	99.3718	99.5232	99.8757	99.4535		99.309	99.4992	99.3796		99.7107	99.2749	99.5548		93.8965	94.1565	93.7966		53.7862	53.1126	53.3794
2.748	99.1677	99.5409	99.5746	99.2309	99.7533	99.7811	98.954		99.3203	99.612	99.4523		99.6069	99.812	99.4873		93.4557	93.8221	93.3148		53.9436	53.2677	52.9077
2.752	99.2237	99.4716	99.2369	99.4984	99.5438	99.5972	99.7173		99.2675	99.2561	99.3018		99.391	99.6947	99.4552		94.227	93.8663	93.6653		54.0601	52.7831	52.3468
2.756	99.322	99.2805	99.3805	99.6204	99.7199	99.4136	99.6004		99.4918	99.2547	99.24		98.9526	99.4235	99.4565		93.4548	94.29	94.0311		53.6576	52.7249	53.2076
2.76	99.3138	99.6234	99.323	99.2798	99.4664	99.7295	99.3894		99.5969	99.3571	99.465		99.683	99.2046	99.3487		94.2472	94.5532	93.8929		53.8824	52.7816	52.8003
2.764	99.3859	99.2453	99.0116	99.0809	99.4392	99.3921	99.4732		99.6548	99.4706	99.8132		99.5072	99.6585	99.4016		94.2202	93.6775	93.681		53.6904	53.2545	52.8793
2.768	99.3096	99.1748	99.557	99.5464	99.4456	99.6353	99.5044		99.7578	99.5734	99.7903		99.362	99.3814	99.4972		93.9057	93.8783	93.2538		53.7626	53.027	53.1709
2.772	99.2185	99.4764	99.5272	99.7255	99.5906	99.6661	99.4996		99.4787	99.3945	99.5356		99.5085	99.6222	99.0728		93.777	93.5936	93.8221		53.8588	52.6266	52.959
2.776	99.0649	99.3684	99.3505	99.318	99.6474	99.8558	99.7179		99.4001	99.7386	99.2574		99.5215	99.5504	99.3689		93.4572	93.6474	93.7617		54.1788	52.9031	53.2906
2.78	99.1515	99.6384	99.189	99.1661	99.3336	99.694	99.5263		99.3796	99.381	99.2587		99.3794	99.4738	99.5801		94.029	93.9029	94.4746		53.5743	53.166	53.2728
2.784	99.1576	99.4028	99.2547	99.4811	99.2742	99.686	99.326		99.4565	99.5867	99.5652		99.3644	99.2782	99.3887		93.9163	94.2805	93.7484		53.8334	52.9349	53.5651
2.788	99.3197	99.3189	99.4408	99.4725	99.7898	99.3024	99.2658		99.6727	99.5697	99.4636		99.5005	99.8333	99.5035		93.4331	93.68	93.5281		53.9801	53.0618	53.026
2.792	99.207	99.1857	99.4765	99.3707	99.1667	99.4594	99.3604		99.4496	99.5832	99.3986		99.5128	99.5087	99.5964		94.1244	94.763	93.507		54.1028	53.0073	53.2677
2.796	99.455	99.672	99.2794	99.2138	99.6432	99.2713	99.5153		99.2505	99.274	99.5967		99.4436	99.5978	99.539		93.8772	94.0049	93.6928		53.93	53.3192	52.9521
2.8	99.6356	99.6119	99.4669	99.2724	99.4674	99.1492	99.4484		99.8553	99.6392	99.4662		99.5362	99.5824	99.7223		93.6383	93.7704	94.2032		53.8706	52.9367	53.0937
2.804	99.2883	99.1907	99.3922	99.304	99.4648	99.6385	99.4503		99.6665	99.8772	99.7585		99.3341	99.3664	99.6732		93.9114	93.7392	93.538		54.1209	53.1514	53.0329
2.808	99.2969	99.3775	99.4795	99.3854	99.5101	99.4312	99.3218		99.6932	99.596	99.3967		99.7493	99.4949	99.7383		94.2168	94.2459	93.6265		53.8032	53.2059	53.0245
2.812	99.2632	99.154	99.5124	99.1415	99.811	99.3219	99.4558		99.4432	99.6571	99.1779		99.4155	99.3337	99.4278		94.0685	93.8708	94.1029		54.017	53.0128	52.8455
2.816	99.3096	99.5821	99.2946	99.5146	99.6285	99.8138	99.1772		99.4881	99.2201	99.6155		99.6817	99.6956	99.4888		93.2799	93.8301	94.1629		54.2735	53.3097	52.9794
2.82	99.1396	99.6022	99.2848	99.5635	99.5697	99.4431	99.2419		99.5607	99.5076	99.6048		99.5639	99.4987	99.676		93.9076	94.3664	93.9077		53.8931	52.8884	53.2124
2.824	99.559	99.3856	99.35	99.2745	99.3917	99.6741	99.6715		99.5513	99.3929	99.6829		99.7292	99.3747	99.7182		94.6273	93.8693	93.9224		53.4409	52.869	53.1068
2.828	99.2269	99.5683	99.4598	99.3114	99.6801	99.3841	99.1836		99.3309	99.559	99.4006		99.2631	99.6121	99.4161		94.4486	94.041	93.566		54.2359	53.057	53.1661
2.832	99.218	99.3749	99.4901	99.3742	99.4514	99.3059	99.3282		99.3501	99.6025	99.2942		99.3093	99.5446	99.3822		94.1056	94.273	93.8369		54.133	53.3324	53.2277
2.836	99.5319	99.428	99.3462	99.4306	99.3599	99.4476	99.1299		99.5704	99.2926	99.5435		99.5326	99.5891	99.3991		94.4837	94.2825	93.9097		53.9779	52.8837	53.259
2.84	99.418	99.4869	99.3317	99.2759	99.5341	99.6065	99.5665		99.5072	99.4429	99.3268		99.4836	99.5987	99.5248		94.3411	94.6521	93.7597		54.084	53.4988	53.4486
2.844	99.5131	99.5319	99.2665	99.4874	98.9941	99.6446	99.7852		99.4851	99.4445	99.5321		99.3981	99.3566	99.5772		94.2891	94.3026	93.7543		54.0431	53.2132	52.9019
2.848	99.6569	99.1024	99.4392	99.3491	99.3182	99.5603	99.298		99.5764	99.3043	99.2141		99.5063	99.6168	99.3817		94.5989	93.9868	93.8359		54.3678	53.6005	53.2564
2.852	99.3428	99.343	99.663	99.5347	99.4889	99.4341	99.1022		99.622	99.6446	99.2668		99.3765	99.5792	99.6595		93.6918	93.7563	93.9534		54.4567	52.9188	53.0737
2.856	99.4344	99.581	99.3993	99.2209	99.6419	99.3645	99.0159		99.6246	99.4194	99.256		99.5601	99.5658	99.4536		93.5867	94.0832	94.1186		54.0273	52.9817	53.4399
2.86	99.3918	99.7344	99.5488	99.289	99.5229	99.8151	99.3221		99.8136	99.4027	99.5988		99.6317	99.519	99.5738		93.8281	94.2127	94.3964		54.049	53.1525	53.2207
2.864	99.4906	99.601	99.2357	99.4591	99.5226	99.8049	99.458		99.7267	99.5611	99.4847		99.6364	99.5515	99.4606		94.0434	94.0711	93.7243		53.9488	53.0483	53.2331
2.868	99.1454	99.2758	99.0454	99.4222	99.776	99.3005	99.1341		99.7776	99.7158	99.374		99.5991	99.3067	99.56		93.9668	93.7161	93.6589		53.7711	52.8892	53.1061
2.872	99.1838	99.3968	99.3951	99.623	99.4902	99.6783	99.3099		99.4365	99.5322	99.2377		99.324	99.5305	99.4703		93.7173	93.9978	94.0631		54.1957	52.9192	53.264
2.876	99.3984	99.3763	99.3502	99.4018	99.4003	99.628	99.4902		99.6409	99.4969	99.5534		99.5962	99.3261	99.3239		93.6065	93.8196	94.4308		53.767	53.0172	53.3227
2.88	99.5862	99.4101	99.6077	99.0982	99.3487	99.8132	99.6052		99.7543	99.4529	99.4435		99.3573	99.714	99.4721		93.7298	94.3111	94.0528		54.2318	52.7648	53.4759
2.884	99.3623	99.6515	99.4978	99.5988	99.5559	99.7866	99.4802		99.8248	99.8144	99.5652		99.484	99.6233	99.4574		94.3132	94.1264	93.0546		54.3302	53.3953	53.4515
2.888	99.2939	99.4211	99.4033	99.4193	99.4254	99.4972	99.6303		99.6939	99.1798	99.3057		99.5228	99.6345	99.4538		94.1971	94.0626	93.5626		54.1065	53.2871	52.8866
2.892	99.0309	99.439	99.4481	99.6391	99.4831	99.6844	99.3981		99.4976	99.2538	99.7356		99.5233	99.8171	99.652		93.9302	94.2519	93.7833		54.1364	53.3119	53.3885
2.896	99.2836	99.5255	99.1449	99.3496	99.3939	99.5754	99.3447		99.6324	99.3924	99.2875		99.3602	99.3776	99.5654		94.438	94.5617	93.9706		54.2639	52.9612	53.6706
2.9	99.2019	99.7987	99.5429	99.6644	99.2386	99.3521	99.6393		99.5639	99.6192	99.6108		99.5449	99.4897	99.4845		94.3363	93.7026	93.9033		54.2672	53.3975	53.6178
2.904	99.33	99.7618	99.515	99.2164	99.52	99.4504	99.4477		99.7006	99.4655	99.4914		99.4166	99.5788	99.5826		94.2896	93.7935	93.3359		54.0704	53.2435	53.1006
2.908	99.3035	99.1245	99.2083	99.2579	99.6313	99.7234	99.5173		99.3519	99.4734	99.5428		99.5614	99.3505	99.4428		94.1552	93.8904	93.8182		53.8268	53.3401	53.1836
2.912	99.4061	99.4523	99.5382	99.4493	99.8665	99.4258	99.3324		99.4706	99.4629	99.2631		99.6609	99.3977	99.4299		94.0598	93.5499	94.7799		54.1128	52.936	53.0384
2.916	99.2843	99.8075	99.5887	99.461	99.744	99.7247	99.3695		99.5437	99.385	99.4173		99.7968	99.2973	99.2751		93.9158	93.7387	94.6187		54.1386	53.4703	53.2575
2.92	99.0511	99.5362	99.2763	99.4706	99.4587	99.4363	99.334		99.6119	99.5113	99.4544		99.5766	99.579	99.3933		94.3402	94.1786	94.1226		53.9528	53.1492	53.4242
2.924	99.3646	99.6219	99.3479	99.2934	99.3833	99.5353	99.1843		99.6248	99.7646	99.437		99.625	99.3344	99.0294		94.6533	94.2489	94.1078		54.3627	53.3686	53.2506
2.928	99.0005	99.641	99.4558	99.8107	99.3904	99.2287	99.3736		99.4824	99.6174	99.4539		99.4385	99.4857	99.5002		93.9196	94.5075	93.8807		54.3881	53.3818	53.2349
2.932	99.3112	99.4892	99.3371	99.2857	99.3269	99.5655	99.2384		99.3286	99.5576	99.4108		99.5228	99.4765	99.5783		94.3031	93.9085	94.2873		54.4386	53.5551	53.7409
2.936	99.4965	99.3637	99.2761	99.1743	99.6532	99.66	99.1798		99.4953	99.3887	99.3411		99.3751	99.4908	99.487		93.8372	94.1208	94.3276		54.5403	53.196	53.3478
2.94	98.9272	99.626	99.362	99.4097	99.5239	99.7539	99.6171		99.8207	99.5936	99.3173		99.7423	99.5061	99.7286		94.7338	94.5537	94.7062		53.7424	53.3807	53.4013
2.944	99.4815	99.7589	99.2655	99.2677	99.4992	99.1655	99.4023		99.5808	99.5667	99.5817		99.575	99.5094	99.4188		94.0271	94.5075	93.7548		54.2786	52.9952	53.5698
2.948	99.3653	99.428	99.2946	99.4956	99.5816	99.4748	99.4451		99.3733	99.5439	99.1555		99.3564	99.7713	99.3196		94.66	93.8306	94.218		54.1817	53.4626	53.0984
2.952	99.2843	99.6715	99.4565	99.3065	99.897	99.254	99.543		99.6146	99.522	99.3705		99.7287	99.547	99.3142		94.317	94.278	94.5813		54.1677	53.0439	53.632
2.956	99.3808	99.4544	99.3239	99.1436	99.6496	99.3521	99.2857		99.6794	99.2336	99.796		99.2937	99.5754	99.4954		94.3228	94.7751	94.4156		54.3582	53.2487	53.259
2.96	99.2721	99.6503	99.6328	99.1579	99.6413	99.6719	99.5298		99.6469	99.4718	99.481		99.4978	99.5546	99.4468		94.278	94.6194	93.8871		53.8146	53.4915	53.6761
2.964	99.5063	99.5731	99.5213	99.2436	99.4337	99.3636	99.4751		99.38	99.656	99.5643		99.345	99.6415	99.5458		94.2462	94.5707	93.7518		54.2845	53.5134	53.3139
2.968	99.1096	99.6029	99.3108	99.1998	99.4793	99.5667	99.2387		99.8062	99.7809	99.4495		99.4887	99.6793	99.4841		94.5136	93.7694	93.8359		54.2554	53.2713	53.0118
2.972	99.3417	99.4421	99.6011	99.6639	99.6143	99.4085	99.2844		99.525	99.3924	99.4143		99.3087	99.4709	99.1621		94.2525	94.4291	94.3463		54.4607	53.3299	53.8839
2.976	99.2447	99.7041	99.5305	99.4083	99.4693	99.4677	99.4458		99.1947	99.6741	99.3504		99.4769	99.3955	99.5194		94.2588	93.6915	94.482		54.0265	53.5145	53.4249
2.98	99.5241	99.4992	99.1717	99.3746	99.6824	99.2912	99.6863		99.8481	99.2833	99.5157		99.2939	99.5891	99.3876		94.6321	94.3001	93.892		53.8076	53.6685	53.3816
2.984	99.4014	99.4182	99.537	99.3606	99.3506	99.178	99.5582		99.4268	99.6492	99.8637		99.7787	99.1844	99.3361		94.1985	94.0802	94.0547		54.5385	53.5365	53.2255
2.988	99.2553	99.4485	99.3676	99.458	99.4096	99.2928	99.2796		99.5847	99.5173	99.149		99.3758	99.3888	99.5212		93.7144	94.0124	94.5705		54.1681	53.6093	53.0398
2.992	99.2178	99.323	99.5722	99.3456	99.3577	99.2633	99.0468		99.4664	99.2764	99.8766		99.5387	99.3042	99.3795		94.029	93.5951	93.9711		53.8887	53.2285	53.3911
2.996	99.2459	99.6081	99.3779	99.5843	99.2264	99.6405	99.5044		99.6506	99.4597	99.6189		99.6152	99.3322	99.32		94.0059	94.0972	94.8778		54.1928	53.1174	53.7099
3	99.3431	99.5862	99.6187	99.3994	99.2515	99.7074	99.6596		99.6428	99.516	99.5835		99.6321	99.5587	99.4954		93.9693	94.169	94.4957		54.513	52.7575	53.7944
3.004	99.2574	99.4704	99.5621	99.3213	99.3978	99.535	99.372		99.6096	99.4887	99.6916		99.606	99.4333	99.4473		94.1961	94.4482	94.1816		54.1928	53.636	53.9793
3.008	99.1618	99.6391	99.4129	99.4622	99.3442	99.7507	99.3965		99.2452	99.8037	99.43		99.6801	99.3769	99.4703		94.3835	94.17	94.0345		54.345	53.2958	53.5461
3.012	99.4576	99.6234	99.4643	99.3049	99.5091	99.7581	99.0603		99.4088	99.5548	99.4219		99.2078	99.3843	99.3985		93.9851	94.0164	94.4205		54.363	53.1397	53.3663
3.016	99.1452	99.6243	99.315	99.384	99.4642	99.7744	99.6409		99.6441	99.7358	99.3731		99.3776	99.4136	99.5987		93.962	94.1299	94.3807		54.593	53.5665	53.4766
3.02	99.5583	99.5016	99.3711	99.5291	99.4456	99.726	99.5978		99.4208	99.7416	99.4486		99.4238	99.4485	99.6134		94.5016	94.2805	94.5169		54.0125	53.3251	53.0245
3.024	99.3785	99.6641	99.449	99.4378	99.2338	99.5847	99.4113		99.6651	99.8742	99.2821		99.3591	99.6191	99.3865		94.5781	94.1459	94.0267		54.6033	53.298	53.6324
3.028	99.0487	99.3127	99.3268	99.596	99.4453	99.5764	99.4516		99.4681	99.3745	99.5092		99.5737	99.6061	99.3759		94.7289	94.0536	94.0164		54.3653	53.1302	53.5418
3.032	99.2658	99.5564	99.3155	99.3477	99.6368	99.7779	99.3363		99.6365	99.5222	99.4331		99.2904	99.2402	99.1499		93.2409	94.5431	93.9195		54.3855	53.5054	53.3685
3.036	99.4236	99.6145	99.2662	99.5003	99.4645	99.3886	99.5234		99.6312	99.2294	99.1351		99.6194	99.5651	99.5146		94.5045	94.3734	94.5793		54.3653	53.4242	53.3594
3.04	99.4311	99.3646	99.4781	99.5078	99.4074	99.4485	99.7272		99.5683	99.5464	99.2529		99.3234	99.4732	99.4879		94.0405	94.988	94.1658		54.1456	53.3214	53.3365
3.044	99.3712	99.5952	99.495	99.2508	99.8463	99.4995	99.3166		99.5241	99.5383	99.7102		99.2772	99.6943	99.2477		94.0088	94.404	93.9038		54.3689	53.6217	53.5691
3.048	99.4742	99.3089	99.3038	99.6936	99.4501	99.5821	99.2693		99.4443	99.7723	99.5463		99.8079	99.5058	99.5013		93.9312	94.1369	94.1054		54.2503	53.4959	53.5192
3.052	99.4035	99.3601	99.2819	99.4771	99.4629	99.4956	99.468		99.4953	99.3924	99.5967		99.4644	99.4472	99.5126		93.7592	93.9556	94.1118		54.6373	53.5928	53.4475
3.056	99.5904	99.6984	99.3404	99.3683	99.6897	99.6094	99.505		99.5121	99.5715	99.4953		99.4744	99.3756	99.2355		93.4413	93.7819	94.3217		54.5904	53.7599	53.9502
3.06	99.0925	99.7444	99.1527	99.2232	99.6179	99.5844	99.0017		99.4632	99.5348	99.4277		99.2373	99.6128	99.3948		94.2111	94.1053	94.746		54.6093	53.6754	53.9025
3.064	99.2892	99.6346	99.2817	99.5336	99.5422	99.4476	99.6561		99.4807	99.5622	99.4872		99.7185	99.3185	99.5042		94.1802	94.6581	94.4417		54.1161	53.1978	53.6255
3.068	99.3515	99.6901	99.3474	99.2852	99.435	99.5033	99.4371		99.5282	99.7686	99.2511		99.6174	99.4823	99.4206		94.4148	93.9074	94.5184		54.2348	53.7914	53.2801
3.072	99.256	99.5197	99.4549	99.3807	99.288	99.2229	99.2374		99.43	99.4066	99.4638		99.4947	99.4696	99.287		94.4558	94.3734	94.2863		54.3612	53.7153	53.4016
3.076	99.0328	99.5876	99.3906	99.0891	99.425	99.3697	99.429		99.5722	99.3352	99.5634		99.42	99.5739	99.4568		94.4606	93.7181	93.9559		54.5658	53.6001	53.3944
3.08	99.119	99.6272	99.2439	99.442	99.5357	99.4094	99.4545		99.3973	99.3196	99.6391		99.8376	99.7332	99.556		94.4144	94.2042	94.4874		54.6402	53.6232	53.7773
3.084	99.2141	99.4902	99.3563	99.4449	99.3618	99.3924	99.704		99.3975	99.4082	99.4148		99.3575	99.5121	99.6626		94.8893	94.6842	94.6767		54.8219	53.6228	53.6775
3.088	99.0227	99.52	99.5445	99.6038	99.6506	99.7613	99.4757		99.7412	99.3515	99.6525		99.4795	99.8415	99.4174		93.7515	94.9503	94.4353		54.5388	53.4992	53.3456
3.092	99.2302	99.5064	99.2874	99.3185	99.8238	99.7094	99.5791		99.4483	99.7509	99.5747		99.1628	99.1788	99.5528		94.5122	94.4793	94.9112		54.7419	53.313	53.2309
3.096	99.3211	99.3684	99.5851	99.5286	99.5126	99.5206	99.7614		99.7253	99.3975	99.5271		99.5915	99.5781	99.6075		94.0271	94.6435	94.6639		54.5075	53.4714	53.7649
3.1	99.323	99.5636	99.2278	99.4647	99.4651	99.6757	99.3975		99.4386	99.5278	99.4861		99.2942	99.6056	99.4109		94.5892	94.1339	94.0537		54.5945	53.1379	53.2029
3.104	99.6005	99.6889	99.3577	99.3964	99.4732	99.2851	99.4493		99.799	99.6348	99.6011		99.6971	99.6762	99.4746		94.3797	94.631	94.2509		54.7541	53.0439	54.0867
3.108	98.9969	99.484	99.1623	99.6164	99.8386	99.6482	99.7102		99.8193	99.7185	99.4645		99.279	99.4877	99.6093		94.4303	94.5552	94.0085		54.4917	53.9344	53.4024
3.112	99.2892	99.5023	99.682	99.6581	99.6349	99.5982	99.3347		99.5358	99.6039	99.2428		99.3914	99.71	99.5693		94.0256	94.4116	94.4726		54.9977	53.6111	53.6517
3.116	99.4653	99.3909	99.4903	99.3093	99.5803	99.3444	99.552		99.398	99.4518	99.524		99.4528	99.462	99.4495		94.4664	94.9599	94.4358		54.3284	53.6063	53.7027
3.12	99.3878	99.5824	99.5211	99.4041	99.2704	99.3556	99.3237		99.5377	99.4096	99.5282		99.4702	99.5307	99.3323		94.3946	94.3332	94.5351		54.2569	53.6656	53.414
3.124	99.4166	99.8259	99.5851	99.4505	99.6082	99.4264	99.5833		99.599	99.281	99.2754		99.6979	99.526	99.6529		94.4047	94.3448	94.0901		54.2971	53.7632	53.8173
3.128	99.3974	99.367	99.518	99.5207	99.2322	99.5777	99.5224		99.575	99.4022	99.0761		99.461	99.7836	99.3277		94.3917	94.3935	94.4254		54.8227	53.8971	53.6488
3.132	99.1656	99.2536	99.4333	99.3423	99.3785	99.5748	99.2435		99.3888	99.6313	99.7947		99.492	99.4403	99.504		94.148	94.5511	94.9107		54.4408	53.5281	53.7249
3.136	99.3054	99.2798	99.3981	99.4027	99.7969	99.5171	99.1814		99.7928	99.1954	99.5058		99.5302	99.6558	99.6134		94.8195	94.7133	94.512		54.3601	54.099	53.5447
3.14	99.381	99.6057	99.2045	99.0423	99.2415	99.3021	99.3379		99.6135	99.4355	99.4168		99.59	99.6641	99.5987		94.1571	94.748	94.305		54.5344	53.3295	53.7303
3.144	99.4176	99.6298	99.3941	99.5155	99.3872	99.2405	99.2339		99.5513	99.6274	99.477		99.4686	99.4523	99.6088		94.8094	94.6475	93.6333		54.6317	53.6096	53.8326
3.148	99.3342	99.1753	99.4403	99.4193	99.7796	99.3803	99.2551		99.6398	99.4134	99.3354		99.4766	99.5761	99.3323		94.0998	93.6042	94.3364		54.9089	53.621	53.8901
3.152	99.3087	99.5557	99.4971	99.4114	99.7135	99.3979	99.0709		99.4678	99.512	99.2932		99.579	99.6039	99.4057		94.188	94.7414	94.2701		54.7832	53.2673	53.5509
3.156	99.0717	99.2091	99.564	99.3952	99.2713	99.4517	99.2741		99.4397	99.5899	99.5761		99.5364	99.3843	99.4617		94.5531	94.4798	94.7239		54.5049	53.5639	53.6484
3.16	99.5827	99.3615	99.3007	99.4701	99.3496	99.6805	99.6216		99.6008	99.271	99.8305		99.7245	99.5877	99.4717		94.199	94.2358	94.5803		54.1301	53.3683	53.9731
3.164	99.4103	99.5745	99.58	99.4924	99.3852	99.3985	99.5414		99.5476	99.3415	99.4192		99.432	99.3431	99.2841		94.4264	94.6315	94.2297		54.586	53.761	53.8439
3.168	99.2953	99.4397	99.663	99.5609	99.4587	99.2674	99.1157		99.584	99.4387	99.4092		99.3301	99.6412	99.4879		94.4924	94.0586	94.1452		54.5997	54.1926	53.3434
3.172	99.3686	99.2391	99.4364	99.3414	99.5537	99.3146	99.4854		99.5503	99.3238	99.3439		99.5746	99.4546	99.396		94.5353	94.8398	94.7942		55.0858	53.1777	53.5392
3.176	99.2035	99.5995	99.4037	99.6136	99.2858	99.3828	99.2075		99.5974	99.886	99.5759		99.6596	99.8691	99.4464		94.4828	94.6727	94.7214		54.2237	53.5778	53.6612
3.18	99.3103	99.5941	99.4408	99.1504	99.2544	99.5722	99.2835		99.4724	99.5085	99.6199		99.4256	99.7711	99.5616		94.5729	94.7786	94.187		54.0409	53.599	53.9928
3.184	99.3066	99.5033	99.6332	99.5347	99.521	99.462	99.4606		99.5934	99.5725	99.5486		99.5587	99.2388	99.3901		94.4823	94.7781	94.4653		54.4548	53.3562	53.7401
3.188	99.4042	99.6141	99.2951	99.4893	99.5964	99.4866	99.2026		99.4761	99.401	99.3939		99.1056	99.6538	99.6525		93.9057	93.7854	94.2735		54.5414	53.576	53.7897
3.192	99.3525	99.7558	99.5321	99.8109	99.6243	99.3662	99.2445		99.3088	99.5059	99.4349		99.1456	99.3783	99.3987		94.7863	94.4663	94.9589		54.7032	53.6257	53.9658
3.196	99.3276	99.5645	99.4819	99.3676	99.6182	99.7584	99.5553		99.5612	99.6471	99.3627		99.6317	99.5922	99.4669		94.371	94.6315	94.6511		54.5916	53.6539	53.5265
3.2	99.4969	99.591	99.3589	99.4947	99.4927	99.719	99.4941		99.4978	99.5794	99.3856		99.8365	99.795	99.4337		94.4601	95.2079	94.3163		54.7508	53.5559	53.8308
3.204	99.4562	99.5757	99.3695	99.2667	99.4834	99.4479	99.3195		99.6596	99.4399	99.3958		99.5623	99.6124	99.7103		94.2144	94.5697	94.6782		54.3221	53.7724	54.1012
3.208	99.333	99.7108	99.4861	99.6269	99.2576	99.6001	99.609		99.3978	99.7188	99.484		99.4894	99.7003	99.4143		94.1123	95.0437	94.8817		54.7534	53.6019	53.6138
3.212	98.9925	99.677	99.4664	99.2024	99.589	99.4479	99.5054		99.6863	98.9705	99.2124		99.3385	99.5598	99.2552		94.2438	94.8308	94.921		54.3999	53.7629	54.0572
3.216	99.5644	99.4382	99.1993	99.6808	99.6403	99.7472	99.41		99.5552	99.3375	99.4819		99.4784	99.4788	99.2102		94.3065	94.7726	95.0169		54.6557	54.0269	53.667
3.22	99.2091	99.6917	99.4453	99.3313	99.5203	99.3261	99.0329		99.4722	99.6778	99.3215		99.6921	99.6379	99.6152		94.5372	94.8871	94.5877		54.9985	53.7961	54.182
3.224	99.263	99.2653	99.2707	99.3058	99.6763	99.4661	99.6377		99.4909	99.515	99.4761		99.6511	99.4165	99.3842		94.2882	94.5175	94.3079		54.5138	53.4271	53.8417
3.228	99.0349	99.5431	99.0926	99.1956	99.5906	99.5882	99.3894		99.5605	99.3606	99.5555		99.4628	99.4608	99.0821		94.2019	94.2097	94.6393		54.648	53.9172	53.5935
3.232	99.6096	99.4966	99.5689	99.3351	99.4177	99.8529	99.1634		99.4803	99.4611	99.6544		99.8267	99.5038	99.5851		93.988	94.3543	94.9722		55.0335	53.8009	53.869
3.236	99.3145	99.4442	99.5537	99.4926	99.279	99.3524	98.9424		99.6536	99.2685	99.443		99.7026	99.6171	99.7028		94.5136	94.8886	94.8792		54.2407	53.9318	54.1052
3.24	99.2995	99.5936	99.817	99.2965	99.4331	99.3706	99.4078		99.4022	99.2515	99.4766		99.3535	99.6746	99.5295		94.4553	94.2198	94.6098		54.3999	53.6352	53.9378
3.244	99.4009	99.2689	99.2805	99.3042	99.6044	99.3299	99.2001		99.4015	99.5218	99.4988		99.3319	99.3234	99.4502		94.5916	94.6988	94.601		54.6325	54.0159	53.3656
3.248	99.2799	99.5624	99.5251	99.4081	99.8078	99.8093	99.3595		99.315	99.5211	99.0752		99.5288	99.4192	99.3835		94.555	94.991	94.5346		54.8153	53.7906	53.8475
3.252	99.2621	99.8139	99.3545	99.5155	99.6323	99.2184	99.4896		99.4609	99.4766	99.4601		99.4313	99.4447	99.4762		94.965	94.994	94.2238		54.5643	53.2999	53.8461
3.256	99.3546	99.4151	99.3169	99.4303	99.7077	99.4504	99.6039		99.5148	99.3124	99.3912		99.538	99.5676	99.2412		95.018	94.8685	94.2725		54.6203	53.7874	54.1748
3.26	99.3108	99.57	99.3653	99.5963	99.648	99.4197	99.4593		99.6156	99.5641	99.4425		99.6486	99.4575	99.6046		93.9664	94.3488	94.4338		54.8459	53.821	54.0477
3.264	99.0717	99.5238	99.3003	99.2218	99.4988	99.1889	99.3234		99.6706	99.2673	99.5442		99.5474	99.7514	99.2988		94.1581	94.5898	94.5729		54.7195	53.9135	54.3644
3.268	99.4307	99.6627	99.6203	99.2689	99.3442	99.3101	99.572		99.622	99.4638	99.4395		99.5543	99.4027	99.2432		94.5324	93.8035	94.1609		54.8864	53.7874	53.928
3.272	99.4986	99.4857	99.7395	99.3604	99.5787	99.2409	99.2632		99.5785	99.4227	99.5189		99.389	99.244	99.3078		94.0078	94.1806	94.6614		54.5967	54.1063	53.9742
3.276	99.7808	99.6415	99.1519	99.2171	99.1886	99.3995	99.3183		99.7006	99.6255	99.5388		99.4128	99.829	99.3555		94.7227	93.9818	95.2809		54.3855	53.5752	53.7001
3.28	99.3145	99.7665	99.3385	99.4757	99.5688	99.2194	99.5759		99.8571	99.5553	99.7305		99.6665	99.6721	99.5002		95.6982	94.5521	94.9102		54.7574	54.0017	53.6841
3.284	99.4101	99.4845	99.6114	99.38	99.3939	99.3495	99.4551		99.4466	99.4343	99.3504		99.3314	99.5533	99.2658		94.2024	95.2174	94.5046		54.6251	53.8419	53.9884
3.288	99.2262	99.5659	99.5668	99.538	99.5784	99.4434	99.3157		99.3093	99.161	99.4842		99.2431	99.3845	99.5485		94.3671	94.6762	95.0145		55.1057	53.6707	53.5127
3.292	99.0688	99.2996	99.4936	99.4893	99.8181	99.6927	99.3073		99.5324	99.1454	99.365		99.59	99.5672	99.4229		94.6157	94.3855	94.716		54.9786	53.6272	53.7722
3.296	99.3569	99.631	99.5858	99.5991	99.5303	99.6065	99.4075		99.6354	99.4276	99.6083		99.4633	99.404	99.2206		94.5064	95.0753	94.572		54.3542	54.3407	53.8359
3.3	99.4667	99.6248	99.1649	99.7755	99.4533	99.4181	99.2207		99.4582	99.3796	99.3458		99.5728	99.4147	99.5591		95.0686	94.9232	94.7367		55.227	53.9015	54.1522
3.304	99.2035	99.6474	99.4885	99.5497	99.5328	99.5603	99.4477		99.5112	99.5636	99.415		99.3769	99.5253	99.4717		94.2833	94.8886	94.7809		54.8779	54.0573	53.5549
3.308	99.5667	99.5216	99.4176	99.7852	99.3673	99.321	99.2606		99.8142	99.3515	99.477		99.2368	99.4029	99.2233		94.7198	94.9649	94.9073		55.0766	53.7226	53.7809
3.312	99.3618	99.6724	99.3941	99.3203	99.3452	99.6895	99.4957		99.2104	99.3066	99.2448		99.4519	99.2876	99.2475		94.3248	94.521	94.3379		54.6082	53.6839	53.8686
3.316	99.4185	99.7058	99.3296	99.5813	99.3994	99.2905	99.4165		99.2779	99.6523	99.5275		99.8206	99.669	99.3176		94.5353	95.3696	94.7249		54.99	53.847	53.8504
3.32	99.3651	99.7827	99.645	99.6616	99.4363	99.5113	99.1521		99.3561	99.6355	99.4389		99.4671	99.494	99.3243		94.4404	94.879	94.2917		54.7165	54.22	54.1515
3.324	99.2885	99.3411	99.3765	99.3487	99.2425	99.3504	99.4281		99.5755	99.6115	99.5192		99.48	99.688	99.3494		94.6976	94.6249	94.4348		54.8072	54.269	53.837
3.328	99.2543	99.3754	99.4744	99.8182	100	99.41	99.3495		99.4162	99.1312	99.4486		99.6152	99.5725	99.5838		94.5623	94.7249	94.8645		55.001	54.0854	53.8086
3.332	98.9452	99.5998	99.3709	99.403	99.6002	99.7619	99.3086		99.3925	99.5576	99.4095		99.4798	99.9727	99.2889		94.504	95.2139	94.7912		54.6848	53.5588	53.5895
3.336	99.385	99.3782	99.0283	99.4682	99.6458	99.4562	99.0674		99.3865	99.6132	99.2502		99.4644	99.6607	99.2907		94.6846	95.0713	94.3989		54.7582	54.0353	53.7081
3.34	99.2691	99.5609	99.2001	99.4189	99.4979	99.7042	99.5195		99.5762	99.6476	99.5206		99.6324	99.7254	99.3329		94.8142	94.3839	95.0022		55.0902	54.0876	53.9462
3.344	98.8112	99.4494	99.2665	99.3622	99.6021	99.5578	99.0716		99.5476	99.586	99.318		99.356	99.6227	99.657		94.3334	94.87	94.4313		54.7302	53.7318	53.6663
3.348	99.3239	99.4409	99.2362	99.673	99.6374	99.4761	99.2097		99.3692	99.4276	99.5449		99.1717	99.3337	99.4116		94.9635	94.4859	94.8375		55.0921	53.8565	53.7933
3.352	99.4497	99.7282	99.5004	99.4418	99.306	99.2921	99.6281		99.7135	99.606	99.0992		99.3368	99.6041	99.532		94.3845	95.4007	95.1944		54.6682	53.9402	53.8333
3.356	99.3958	99.554	99.2998	99.5637	99.2441	99.5725	99.1527		99.5981	99.4199	99.4854		99.5714	99.5517	99.5799		94.9539	94.6455	94.7268		54.8934	54.1772	54.403
3.36	99.2969	99.6396	99.0855	99.2487	99.6118	99.4741	99.7395		99.5202	99.4276	99.6333		99.4519	99.7429	99.5216		95.0753	95.3259	95.3188		54.9115	54.1545	54.0164
3.364	99.5813	99.4032	99.4338	99.461	99.5351	99.2668	99.2365		99.7352	99.6846	99.4877		99.3557	99.7399	99.7417		94.385	94.7781	94.4544		55.0258	53.7797	53.9334
3.368	99.281	99.4001	99.7186	99.4444	99.622	99.5267	99.1099		99.3791	99.3529	99.6159		99.1746	99.6204	99.5709		95.1461	93.934	95.1275		54.8359	53.9585	54.1424
3.372	99.3445	99.4878	99.3955	99.3793	99.4642	99.3005	99.3096		99.5358	99.2624	99.3537		99.3191	99.5237	99.3508		94.9818	94.4944	94.6339		54.9454	53.9757	54.3695
3.376	99.2267	99.2141	99.4591	99.4147	99.8367	99.5674	99.6735		99.3367	99.4327	99.4101		99.3566	99.3552	99.4784		94.5637	95.1351	94.4815		54.6317	53.8813	53.9047
3.38	99.237	99.4468	99.4366	99.1736	99.3654	99.9218	99.7395		99.6534	99.5881	99.5706		99.6022	99.6003	99.4278		94.4437	94.764	94.8389		54.9528	54.1359	54.118
3.384	99.2564	99.6057	99.415	99.6906	99.1363	99.5626	99.2954		99.6817	99.5546	99.3597		99.2884	99.5231	99.4186		94.0526	94.5014	94.718		54.973	54.0415	53.9808
3.388	99.5742	99.1957	99.6886	99.2033	99.5441	99.2771	99.4252		99.5404	99.4103	99.4458		99.5518	99.3375	99.4132		94.438	94.7701	95.393		55.0748	53.8631	53.7631
3.392	99.2443	99.52	99.4596	99.4846	99.9041	99.6062	99.4013		99.375	99.1284	99.6527		99.2776	99.6218	99.1621		94.3373	94.3493	95.3281		55.1009	53.9267	54.1343
3.396	99.3192	99.3992	99.48	99.3157	99.5961	99.5526	99.4616		99.3747	99.6062	99.5921		99.4586	99.4926	99.5053		94.5324	94.8353	95.0489		54.9137	53.8645	53.6994
3.4	99.3443	99.5581	99.0602	99.6569	99.4465	99.8289	99.4777		99.3542	99.5059	99.6254		99.2747	99.6249	99.6149		94.1865	94.4171	94.3763		54.7287	54.1308	54.0881
3.404	99.1428	99.5702	99.3101	99.3866	99.3098	99.5328	99.3257		99.3134	99.4787	99.4511		99.6553	99.4758	99.3472		93.9745	94.6265	95.2711		55.0932	54.2207	53.7962
3.408	99.5166	99.1974	99.5757	99.6393	99.4626	99.5219	99.3067		99.4572	99.6539	99.7518		99.3272	99.4277	99.5243		94.8441	94.5301	94.7725		55.1927	53.8759	53.7292
3.412	99.4478	99.6439	99.2916	99.6749	99.3121	99.2649	99.6918		99.617	99.4013	99.6155		99.3162	99.3745	99.7171		94.6384	94.5456	94.4004		55.2141	54.0002	54.3076
3.416	99.4354	99.3684	99.537	99.149	99.7799	99.2364	99.3366		99.5582	99.3396	99.4129		99.6926	99.4931	99.4016		94.451	94.9563	94.6978		54.6579	53.7234	54.1132
3.42	99.3192	99.428	99.2407	99.6747	99.5826	99.4543	99.6409		99.6462	99.4601	99.8042		99.552	99.9879	99.5618		94.8537	95.1286	94.687		55.0357	53.9885	54.2741
3.424	99.5115	99.322	99.5673	99.3983	99.031	99.4363	99.0841		99.4404	99.4706	99.481		99.4503	99.4335	99.5203		94.3994	94.6551	94.7224		54.8772	54.1955	54.0699
3.428	99.263	99.2984	99.4795	99.7185	99.22	99.0592	99.4751		99.5308	99.4401	99.6122		99.5126	99.297	99.4082		94.5521	94.9116	95.0931		54.9896	53.8002	54.3072
3.432	99.3251	99.5743	99.3239	99.4158	99.3375	99.4604	99.3437		99.4953	99.3662	99.4215		99.3948	99.603	99.3718		94.5097	94.868	95.1359		55.0287	53.5683	54.2872
3.436	99.1035	99.4454	99.6121	99.358	99.5171	99.3485	99.516		99.5603	99.6967	99.7898		99.4874	99.4946	99.5738		94.332	95.3239	94.5901		55.1304	54.0207	53.6779
3.44	99.5906	99.8349	99.3479	99.3828	99.5027	99.6523	99.2355		99.4895	99.388	99.3824		99.4287	99.7073	99.3969		94.6557	94.9895	94.3138		55.4658	54.0529	54.2213
3.444	99.4201	99.337	98.9919	99.4114	99.6082	99.5722	99.6851		99.5478	99.6527	99.459		99.3006	99.4523	99.65		95.1032	94.6435	94.542		55.2473	53.6985	53.9254
3.448	99.5279	99.5045	99.5488	99.4914	99.9881	99.6353	99.4351		99.5296	99.2806	99.6877		99.3896	99.5289	99.4875		94.3209	94.8981	94.836		54.7762	53.9417	53.8992
3.452	99.3895	99.4964	99.2737	99.1785	99.4427	99.371	99.688		99.4824	99.3429	99.4453		99.3249	99.6379	99.2834		94.2212	94.884	94.2887		55.3236	54.2251	54.1038
3.456	99.1796	99.5224	99.3706	99.3721	99.3673	99.3559	98.9083		99.5165	99.388	99.5863		99.4956	99.4481	99.5885		94.925	94.6978	95.1143		55.2108	54.0701	54.1489
3.46	99.1525	99.2491	99.3214	99.4898	99.1411	99.7885	99.6751		99.705	99.689	99.8079		99.6502	99.5002	99.1081		94.7742	94.5878	94.3802		55.1286	54.1249	53.8468
3.464	99.2836	99.5202	99.5352	99.5755	99.348	99.3207	99.2938		99.6564	99.5425	99.3983		99.7858	99.7527	99.4145		95.1081	95.4047	94.6659		54.9144	54.2222	54.3262
3.468	99.0265	99.3291	99.4082	99.5991	99.3448	99.4633	99.2893		99.628	99.4583	99.3451		99.3892	99.485	99.3975		94.7978	94.5481	94.6339		54.9259	53.9728	53.8803
3.472	99.4745	99.6717	99.5757	99.6974	99.9233	99.4312	99.4194		99.431	99.3327	99.3588		99.4793	99.3892	99.3874		94.7106	94.9036	94.7313		55.0375	54.1516	54.1991
3.476	99.5354	99.5438	99.3122	99.4495	99.5482	99.1255	99.5018		99.6711	99.5129	99.7102		99.5344	99.6195	99.4595		94.7101	95.713	95.1005		54.99	54.412	53.9309
3.48	99.5698	99.5171	99.2784	99.4177	99.4148	99.4017	99.3141		99.4959	99.5348	99.2675		99.3876	99.5193	99.6402		94.5401	94.7871	94.6934		55.0302	53.7643	54.1751
3.484	99.4117	99.6338	99.6239	99.6398	99.6217	99.4161	99.2587		99.5651	99.4727	99.5358		99.3437	99.7511	99.4052		95.1317	94.8313	94.9663		55.3188	53.8367	54.4459
3.488	99.5604	99.5066	99.2228	99.4905	99.4988	99.6443	99.1856		99.371	99.4066	99.3632		99.1902	99.4814	99.309		94.6369	95.2215	94.4869		55.3637	54.4219	54.1333
3.492	99.2302	99.4039	99.5276	99.1158	99.6686	99.2197	99.2931		99.7456	99.3994	99.7926		99.4693	99.4523	99.3908		95.0445	95.0844	94.4505		54.8872	54.2558	54.2585
3.496	99.244	99.6055	99.5471	99.4711	99.1469	99.3322	99.4477		99.6796	99.5736	99.5752		99.5752	99.7335	99.3684		94.8243	95.4143	95.307		54.9329	53.9022	54.3324
3.5	99.5129	99.5357	99.5138	99.3444	99.4343	99.3027	99.5405		99.5492	99.2547	99.5687		99.3711	99.2346	100		94.3156	94.7821	94.5897		55.1113	54.1633	54.1427
3.504	99.1386	99.3782	99.4988	99.2819	99.5649	99.4511	99.6863		99.5126	99.5567	99.1696		99.4528	99.5334	99.7467		94.6533	94.6104	94.802		55.408	54.7664	54.475
3.508	99.3143	99.4375	99.5396	99.6162	99.6025	99.2143	99.2915		99.5303	99.5967	99.7444		99.6009	99.5531	99.3241		94.9578	95.242	94.5985		55.0475	54.2796	54.0659
3.512	99.526	99.4116	99.5835	99.3171	99.4135	99.5446	99.3823		99.469	99.3082	99.3914		99.5097	99.3839	99.4873		94.845	94.8062	95.1654		54.7943	54.45	54.1431
3.516	99.5309	99.7725	99.1726	99.0182	99.2341	99.5011	99.4071		99.6891	99.2273	99.418		99.5686	99.7545	99.5589		94.8277	95.4168	94.9466		54.9708	54.1933	54.6367
3.52	99.2391	99.539	99.3983	99.6812	99.6544	99.1043	99.22		99.4902	99.137	99.4738		99.5953	99.6025	99.3958		94.9563	95.3776	94.4648		55.5185	54.2789	54.427
3.524	99.5372	99.4454	99.4798	99.3587	99.7424	99.4008	98.9643		99.4575	99.7065	99.6125		99.4479	99.6244	99.5237		94.3946	95.6553	94.9727		55.6763	54.4562	54.312
3.528	99.2752	99.5336	99.5997	99.8357	99.4603	99.4382	99.2722		99.5854	99.4929	99.4384		99.4911	99.4671	99.7736		94.3185	94.0998	95.3188		55.1724	54.8743	54.2836
3.532	99.463	99.6512	99.3582	99.391	99.5203	99.3594	99.2815		99.5591	99.4992	99.4516		99.496	99.6372	99.4441		94.7776	94.5833	95.3567		55.1994	54.5257	54.5649
3.536	99.182	99.4897	99.1435	99.5467	99.6804	99.5046	99.4561		99.5232	99.4022	99.5458		99.2872	99.5571	99.2638		94.7492	95.2551	95.2155		55.206	54.0229	54.4223
3.54	99.308	100	99.4992	99.5057	99.3455	99.6347	99.4796		99.6928	99.7095	99.5046		99.4889	99.6916	99.6511		94.8243	94.8966	94.5661		54.9148	54.0269	54.2938
3.544	99.3864	99.6896	99.6131	99.8575	99.4597	99.5251	98.9064		99.6064	99.7241	99.5231		99.4633	99.4694	99.4439		94.7135	94.9629	94.8684		55.1772	54.4168	54.2304
3.548	99.0717	99.7937	99.4033	99.4191	99.4283	99.6068	99.4133		99.6326	99.3645	99.5275		99.7555	99.6455	99.6563		94.8253	94.7515	95.3694		55.5126	54.2123	54.1984
3.552	99.4403	99.4237	99.5199	99.2848	99.3631	99.5632	99.2864		99.5962	99.4862	99.0988		99.6471	99.2847	99.3693		94.6861	95.1115	95.1054		55.3394	54.1289	54.178
3.556	99.4424	99.7032	99.3648	99.3959	99.2544	99.5475	99.1476		99.6478	99.4238	99.3067		99.3863	99.7491	99.5625		94.8739	95.1748	95.393		54.9049	54.0478	54.3666
3.56	99.4576	99.4056	99.6131	99.6248	99.281	99.2671	99.3553		99.8221	99.6264	99.465		99.5723	99.7393	99.2825		94.7752	94.9182	95.4693		55.0925	54.2997	54.1871
3.564	99.3897	99.4544	99.2033	99.4619	99.4822	99.0733	99.5269		99.6128	99.6343	99.4972		99.3776	99.5264	99.5302		94.4784	95.0723	95.1266		55.5591	54.1966	53.9658
3.568	99.359	99.4723	99.5574	99.6012	99.605	99.4341	99.4216		99.4402	99.2764	99.5618		99.4947	99.3548	99.3673		94.5401	94.6235	95.2662		55.1562	54.431	54.5904
3.572	99.4143	99.6026	99.5248	99.2536	99.2515	99.6703	99.4593		99.5946	99.3729	99.2013		99.3671	99.6569	99.3268		94.8841	95.4981	94.5316		55.0596	54.0507	54.4321
3.576	99.3279	99.5574	99.0557	99.5286	99.4911	99.7725	99.3827		99.5089	99.5059	99.3962		99.7649	99.4978	99.4635		94.897	95.1707	95.1846		55.5314	54.1695	54.1631
3.58	99.433	99.3392	99.3042	99.6017	99.9095	99.7603	99.3566		99.5441	99.689	99.5805		99.6042	99.7527	99.3569		94.6591	95.8983	94.8945		55.1765	54.254	54.6108
3.584	99.2564	99.4947	99.4568	99.4535	99.4959	99.2668	99.1846		99.1747	99.4064	99.5483		99.5353	99.5425	99.6873		94.6755	95.2927	94.3836		54.8934	53.8857	54.1198
3.588	99.1724	99.6734	99.2998	99.5277	99.6628	99.6831	98.8671		99.6017	99.4615	99.4349		99.5389	99.3883	99.2995		94.4751	94.6942	95.5327		55.2075	53.9501	54.5242
3.592	99.3304	99.4923	99.4664	99.685	99.6304	99.3537	99.6332		99.5909	99.3936	99.1745		99.5324	99.5573	99.1612		95.1461	94.521	95.0474		55.2572	53.8773	54.0233
3.596	99.6852	99.545	99.6051	99.6262	99.6881	99.5498	99.1199		99.7306	99.6899	99.2261		99.4485	99.6345	99.7214		95.2343	94.6852	94.8065		55.4714	54.1604	54.427
3.6	99.4838	99.6653	99.3244	99.7107	99.8832	99.2732	99.3617		99.3915	99.8407	99.4162		99.5048	99.6609	99.1375		94.912	95.0096	94.6732		55.5366	54.2972	54.5286
3.604	99.3707	99.4223	99.5051	99.6953	99.4963	99.4453	99.3582		99.2729	99.4901	99.2703		99.5304	99.4774	99.2932		94.5719	94.9804	95.1541		55.1389	54.499	54.1878
3.608	99.2897	99.6084	99.6201	99.5649	99.6666	99.2351	99.2268		99.3224	99.5269	99.5449		99.4322	99.4219	99.4145		94.8089	95.0573	95.398		55.2041	54.2533	54.5959
3.612	99.4665	99.393	99.5093	99.6546	99.376	99.5357	99.4773		99.5093	99.4034	99.4164		99.6143	99.5784	99.3589		94.9313	95.0583	95.5174		55.325	54.4669	54.5158
3.616	99.5012	99.3768	99.0823	99.5944	99.5531	99.6472	99.3292		99.4418	99.6983	100		99.3524	99.6184	99.3838		94.2703	95.1507	95.5282		55.6527	54.51	54.3298
3.62	99.1288	99.5547	99.3239	99.7119	99.5672	99.437	99.5424		99.3256	99.3454	99.325		99.3392	99.4877	99.5763		94.9539	94.8409	95.7116		55.4927	54.1684	54.7677
3.624	99.4009	99.802	99.5314	99.7011	99.65	99.4991	98.9441		99.6077	99.4687	99.1928		99.3138	99.5519	99.3415		94.4722	94.5783	95.2539		55.6162	54.3184	53.8519
3.628	99.1752	99.2817	99.2918	99.3611	99.8954	99.2389	99.3942		99.1959	99.2654	99.3291		99.4724	99.5526	99.4954		94.3965	94.3588	95.5302		55.2086	54.5385	54.289
3.632	99.2963	99.6912	99.4786	99.7889	99.7042	99.6619	99.1994		99.286	99.6637	99.152		99.4519	99.6941	99.3802		94.3358	95.3731	95.335		55.3962	54.2789	53.9673
3.636	99.215	99.2793	99.491	99.285	99.2858	99.6606	99.3163		99.3996	99.5148	99.4872		99.2904	99.4779	99.4278		95.0541	95.0738	94.5321		55.2097	53.9951	54.5671
3.64	99.4108	99.6179	99.4772	99.2726	99.5152	99.2306	99.2503		99.551	99.6669	99.3124		99.6134	99.626	99.6271		94.5521	94.7947	94.5228		55.5399	54.1673	54.0597
3.644	99.3796	99.4175	99.7315	99.5511	99.4517	99.8202	99.573		99.7366	99.2119	99.5398		99.1449	99.5566	99.5754		94.767	94.9418	94.8655		55.2771	54.5868	54.1318
3.648	99.289	99.7094	99.4974	99.619	99.3525	99.7882	99.2555		99.6248	99.4466	99.6132		99.4356	99.5678	99.4959		94.9187	95.4484	94.9569		55.5679	54.2957	54.4426
3.652	99.2052	99.6407	99.5295	99.3833	99.8033	99.7632	99.0935		99.7029	99.3464	99.6463		99.3406	99.3865	99.4522		94.7472	95.3811	95.2505		55.5694	54.3114	54.4841
3.656	99.5197	99.5483	99.3631	99.5916	99.3317	99.8052	99.222		99.856	99.4127	99.2634		99.6462	99.4472	99.5544		94.6485	95.2159	95.2505		55.1949	54.295	54.6858
3.66	99.3213	99.363	99.09	99.4722	99.5656	99.5424	99.2696		99.6686	99.5553	99.3942		99.6083	99.6309	99.4927		95.0213	95.2345	94.7362		55.4256	54.5748	54.502
3.664	99.378	99.5257	99.4183	99.3707	99.4324	99.5985	99.3102		99.3528	99.6518	99.2793		99.4144	99.5625	99.6633		94.5786	95.0246	95.1944		55.3836	54.8388	54.1871
3.668	99.2297	99.4159	99.3587	99.773	99.8158	99.4523	99.3099		99.6852	99.6348	99.6048		99.3727	99.487	99.5476		94.6687	94.866	95.2377		55.4747	54.3758	54.5034
3.672	99.2885	99.2448	99.4091	99.5542	99.6955	99.5869	99.6036		99.5713	99.4625	99.628		99.5692	99.3606	99.4629		94.6095	95.0537	95.4412		55.4264	54.732	54.5114
3.676	99.6026	99.3794	99.1437	99.4053	99.2277	99.5511	99.2841		99.6725	99.4752	99.3583		99.1612	99.2511	99.2771		94.3108	95.2953	95.1561		55.4286	54.3272	54.2552
3.68	99.4103	99.2181	99.3028	99.519	99.5579	99.3578	99.4419		99.4079	99.4604	99.4398		99.2288	99.7093	99.5401		94.675	95.2807	94.7367		55.3552	54.593	54.431
3.684	99.3054	99.4473	99.6039	99.3126	99.7237	99.2392	99.5057		99.6038	99.3587	99.5046		99.4851	99.487	99.4559		94.6817	95.0206	94.9928		55.6166	54.5188	54.2559
3.688	99.3567	99.5407	99.4833	99.6197	99.2852	99.428	99.1495		99.3544	99.4604	99.1997		99.3042	99.4539	99.4705		94.3696	95.2169	95.2028		55.6	54.3315	54.6028
3.692	99.3583	99.4764	99.4157	99.6063	99.4138	99.4915	99.6529		99.6084	99.652	99.3449		99.4322	99.4264	99.4685		94.4423	95.2686	94.4599		55.5709	54.2719	54.5358
3.696	99.618	99.6834	99.5265	99.2581	99.3676	99.4777	99.4522		99.605	99.7707	99.44		99.356	99.6171	99.4061		95.1702	95.1245	95.2416		55.4087	54.419	54.6439
3.7	99.6393	99.5009	99.1658	99.4711	99.6188	99.4145	99.6033		99.5764	99.4171	99.4155		99.3707	99.4378	99.3975		94.5892	95.4057	94.866		55.8038	54.4925	54.55
3.704	99.1452	99.5007	99.4591	99.3456	99.4093	99.4572	99.3414		99.5845	99.2908	99.4155		99.2661	99.6582	99.2202		94.5994	95.0086	95.5509		55.5569	54.6446	54.1558
3.708	98.9885	99.4757	99.5006	99.2047	99.7202	99.4274	99.258		99.5764	99.3157	99.5854		99.3852	99.432	99.5259		94.7005	95.6718	94.7529		55.6361	54.0137	54.1336
3.712	99.1984	99.6057	99.0823	99.2784	99.4594	99.7036	99.1708		99.7615	99.368	99.5759		99.4363	99.7167	99.6328		94.4832	95.3696	95.2126		55.1149	54.6987	54.4885
3.716	99.3932	99.5662	99.3153	99.3795	99.6018	99.6767	99.1753		99.9968	99.4555	99.2247		99.3254	99.4615	99.4003		94.937	95.6578	95.0272		55.2959	54.5656	54.3786
3.72	99.1747	99.5891	99.296	99.4858	99.8033	99.808	99.4951		99.6342	99.6018	99.7988		99.5266	99.4143	99.65		95.0493	95.1557	94.6123		55.579	54.9266	54.8896
3.724	99.4707	99.2846	99.7541	99.4736	99.7058	99.4918	99.0358		99.554	99.3036	99.4009		99.374	99.8583	99.4626		94.6933	95.2265	95.0818		55.506	54.7481	54.2475
3.728	99.3897	99.4047	99.3491	99.5869	99.4674	99.4975	99.1627		99.3724	99.4364	99.7338		99.5382	99.2652	99.2394		94.7106	95.5323	95.4029		55.5694	54.5243	54.8478
3.732	99.3478	99.2815	99.3786	99.4081	99.3724	99.3979	99.5392		99.6561	99.6213	99.6514		99.3673	99.5448	99.4371		94.847	95.0447	95.5056		55.6475	54.9558	54.6872
3.736	99.3307	99.5564	99.3505	99.3185	99.11	99.2431	99.3318		99.7833	99.1838	99.6391		99.648	99.6137	99.5921		94.8094	95.1331	95.3788		55.5502	54.5652	54.2013
3.74	99.3766	99.7637	99.3354	99.4161	99.5922	99.362	99.2287		99.5262	99.1731	99.3511		99.3281	99.4394	99.4398		94.9467	95.0743	95.0115		55.2661	54.2354	54.5817
3.744	99.4611	99.4032	99.7252	100	99.2344	99.5674	99.1672		99.4496	99.3243	99.346		99.5859	99.6323	99.7492		94.9616	94.9614	94.6019		55.722	54.7276	53.9575
3.748	99.0754	99.458	99.2606	99.5467	99.2813	99.6081	99.4905		99.2687	99.3573	99.4713		99.3582	99.5531	99.3919		95.2815	94.9538	95.4142		55.2381	54.4983	54.7236
3.752	99.3066	99.5881	99.0093	99.3987	99.5967	99.6472	99.4207		99.7407	99.3001	99.4689		99.3452	99.4561	99.4136		94.9968	95.1391	94.7283		55.1658	54.807	55.0319
3.756	99.2644	99.5845	99.2918	99.3692	99.4286	99.1873	99.0239		99.8039	99.4203	99.6377		99.5489	99.5987	99.4208		94.7328	95.3405	95.1059		55.3494	54.7283	54.5522
3.76	99.6415	99.4094	99.6705	99.2244	99.435	99.527	99.3134		99.5888	99.2808	99.5145		99.3691	99.353	99.4796		94.4187	95.1501	94.982		55.7894	54.9876	54.3145
3.764	99.474	99.3887	99.4364	99.6588	99.4266	99.2441	99.5701		99.6384	99.4915	99.521		99.3573	99.5667	99.5483		95.0642	95.1281	95.2057		55.401	54.2339	54.348
3.768	99.3822	99.549	99.438	99.5204	99.7414	99.5225	99.1209		99.4319	99.6001	99.4803		99.3129	99.588	99.5356		95.1394	95.0251	95.0587		56.1142	54.6739	54.8569
3.772	99.5733	99.6207	99.3484	99.6225	99.3342	99.3283	99.2213		99.6808	99.6016	99.5132		99.2881	99.4168	99.5917		94.1778	94.8685	94.718		55.5403	54.7572	54.9806
3.776	99.6204	99.5421	99.2289	99.3765	99.3063	99.437	99.1997		99.5188	99.5304	99.453		99.4751	99.0759	99.5114		94.7087	94.8087	94.7957		55.4242	54.8351	54.6629
3.78	99.285	99.4799	99.4291	99.4783	99.7	99.2155	99.2175		99.5863	99.2566	99.2481		99.534	99.8006	99.3424		94.9317	95.1612	94.3586		55.1496	54.7144	54.6698
3.784	99.3508	99.3587	99.3472	99.4261	99.331	99.3197	99.3253		99.7838	99.5157	99.4229		99.1224	99.5347	99.4913		94.8089	94.9975	95.4781		56.0578	54.3838	54.906
3.788	99.2822	99.5119	99.6086	99.4203	99.6002	99.569	99.2513		99.3466	99.5353	99.5129		99.4728	99.6741	99.574		95.3773	95.3344	95.1801		55.5661	54.3056	54.8004
3.792	99.2007	99.5224	99.5032	99.4858	99.6455	99.7516	99.2867		99.6665	99.6162	99.6442		99.3981	99.757	99.772		95.2189	95.8812	94.6727		55.8797	54.6333	54.7873
3.796	99.225	99.6679	99.2327	99.3826	99.3452	99.3879	99.4957		99.4831	99.5567	99.5821		99.4771	99.3863	99.5209		95.1273	94.6295	94.9982		55.527	54.6779	54.9362
3.8	99.274	99.4275	99.216	99.3976	99.503	99.3777	99.0725		99.4079	99.2575	99.3956		99.4662	99.5974	99.3408		94.6032	95.2099	95.2342		55.7765	54.4738	54.6767
3.804	99.0136	99.4795	99.4565	99.4292	99.3846	99.3158	99.5466		99.5331	99.4962	99.4273		99.511	99.4741	99.6818		95.1124	95.2586	95.2342		55.7983	54.9149	54.7258
3.808	99.3211	99.5802	99.6912	99.5768	99.357	99.5757	99.1788		99.6739	99.3171	99.5199		99.5627	99.4011	99.4231		94.2915	95.0904	95.8852		56.0228	54.7722	54.7182
3.812	99.1876	99.6095	99.385	99.4495	99.6403	99.7321	99.3005		99.6626	99.4134	99.4		99.3336	99.5137	99.4172		95.0999	94.8946	95.0508		55.8746	54.4584	54.8095
3.816	99.266	99.5171	99.2819	99.3721	99.3221	99.6065	99.516		99.4704	99.4987	99.3467		99.6576	99.8523	99.5361		95.3928	95.1662	95.4471		55.8499	54.8798	54.7699
3.82	99.3525	99.5891	99.2693	99.6056	99.2996	99.4344	99.3315		99.4247	99.4527	99.2842		99.4715	99.5564	99.6886		94.8638	95.6718	95.219		55.2473	54.9759	54.7746
3.824	99.4534	99.4128	99.4992	99.5034	99.4029	99.2694	99.0358		99.3809	99.3882	99.4671		99.5304	99.56	99.4253		94.6037	95.5503	95.2746		55.8565	54.9368	54.7553
3.828	99.4838	99.6512	99.6126	99.516	99.0105	99.3863	99.4297		99.6776	99.4811	99.5592		99.4229	99.4403	99.2279		95.0873	95.0688	95.0076		55.7209	54.5674	54.5846
3.832	99.4295	99.7167	99.43	99.2155	99.4276	99.3001	99.3543		99.6667	99.3608	99.1946		99.7352	99.4497	99.2382		94.9524	94.6892	95.6674		55.5377	54.4698	55.1339
3.836	99.3073	99.8106	99.6619	99.3868	99.1594	99.4091	99.4899		99.5077	99.3368	99.3886		99.3379	99.5517	99.3225		95.32	95.5071	95.4186		55.4242	54.8779	54.7852
3.84	99.2689	99.4618	99.2627	99.6279	99.5508	99.4882	99.2593		99.6409	99.3671	99.0145		99.2667	99.5461	99.3356		94.9688	95.2355	95.0754		55.8425	54.8659	54.6283
3.844	99.4426	99.2593	99.3894	99.6283	99.1944	99.3959	99.3633		99.6176	99.4978	99.6375		99.1516	99.5309	99.5684		95.1047	94.5461	95.1305		55.9575	54.7836	55.0636
3.848	99.2492	99.4192	99.4141	99.4381	99.7655	99.378	99.0423		99.4148	99.612	99.3201		99.4222	99.5707	99.1976		94.9944	95.2305	95.3267		55.6365	54.5213	55.0869
3.852	99.5309	99.6272	99.1947	99.3676	99.6872	99.5584	99.4055		99.552	99.3343	99.2435		99.4648	99.5112	99.3359		94.5473	94.9192	95.6369		55.6052	54.9606	54.5253
3.856	99.4253	99.8923	99.5424	99.5237	99.238	99.585	99.5411		99.3823	99.5643	99.3986		99.3731	99.3416	99.5472		95.3003	94.9845	95.3631		55.5093	54.562	54.6199
3.86	99.4686	99.2193	99.6135	99.6426	99.5887	99.4177	99.5778		99.5893	99.5711	99.2016		99.6933	99.5998	99.5259		94.9105	95.0061	94.7671		55.5665	54.4014	54.867
3.864	99.2101	99.4533	99.6023	99.4334	99.3288	99.3405	99.0639		99.7414	99.2131	99.2673		99.5817	99.4803	99.2351		94.4322	94.9438	94.862		56.0994	54.8925	54.6195
3.868	99.4059	99.4618	99.5875	99.7929	99.4456	99.7497	98.8896		99.8311	99.2168	99.3736		99.5302	99.6027	99.2265		94.8161	95.1004	95.4019		55.7898	54.6519	55.025
3.872	99.2862	99.7765	99.5053	99.5368	99.3676	99.4956	99.0523		99.5326	99.3724	99.4421		99.5482	99.3991	99.459		94.8364	95.1672	95.6989		55.5801	54.9072	54.5584
3.876	99.4321	99.4952	99.4532	99.494	99.5989	99.3959	99.2564		99.3132	99.6248	99.3713		99.144	99.63	99.3989		94.5401	94.9433	95.57		56.2428	54.8457	54.7611
3.88	99.0827	99.3618	99.6269	99.6063	99.4889	99.2053	99.1241		99.5183	99.6041	99.3122		99.3096	99.4691	99.4868		95.3186	95.4479	95.2569		55.6634	54.7053	54.7284
3.884	99.1543	99.4947	99.5917	99.2962	99.624	99.5033	99.0458		99.5155	99.3547	99.2768		99.4646	99.3407	99.4511		95.0131	95.2691	95.25		55.841	54.8582	54.6079
3.888	99.478	99.5993	99.4591	99.4526	99.6897	99.6504	99.3714		99.4077	99.5032	99.5076		99.7412	99.4223	98.9097		95.3807	95.1095	95.3355		55.764	54.4318	54.7415
3.892	99.3068	99.6341	99.5743	99.754	99.7096	99.3322	99.5269		99.6732	99.4557	99.4641		99.5496	99.5358	99.3047		94.8638	95.4464	95.6246		55.6645	54.4197	55.1164
3.896	99.2796	99.62	99.3556	99.4711	99.6933	99.5523	99.525		99.5916	99.4906	99.2958		99.6886	99.7234	99.4823		95.4698	94.9568	95.2067		55.8783	55.0619	54.7371
3.9	99.2553	99.3911	99.2963	99.4535	99.4283	99.3895	99.1936		99.675	99.4257	99.1418		99.4405	99.4094	99.0369		94.8282	95.2355	94.715		55.9074	54.6965	55.1339
3.904	99.1286	99.4716	99.614	99.634	99.598	99.2601	99.3154		99.4819	99.549	99.5666		99.5643	99.4246	99.2482		94.858	95.0221	95.4865		55.6593	55.0582	55.1579
3.908	99.319	99.5762	99.4063	99.4734	99.4058	99.2764	99.3398		99.7633	99.3608	99.3379		99.3004	99.4447	99.3232		94.8628	94.9659	95.7092		55.677	54.4884	54.7393
3.912	99.5974	99.8028	99.3125	99.4654	99.7051	99.5414	99.0861		99.7179	99.6753	99.3548		99.6841	99.3921	99.5119		95.1557	95.1431	95.1034		55.6232	54.9127	54.7699
3.916	99.4492	99.4035	99.7118	99.5724	99.519	99.4145	99.1737		99.6575	99.692	99.4108		99.4876	99.4991	99.7069		94.871	95.5433	95.1069		55.8897	54.7331	55.0986
3.92	99.4389	99.1662	99.3024	99.464	99.3718	99.1159	99.2783		99.4065	99.3499	99.5833		99.3151	99.7516	99.4782		94.7785	95.6593	95.926		55.5915	54.984	54.7655
3.924	99.3405	99.6455	99.5793	99.6552	99.3898	99.2473	99.2722		99.4418	99.4738	99.3807		99.4963	99.464	99.7372		95.0175	95.4328	95.0115		55.8842	55.026	55.0065
3.928	99.3051	99.5526	99.5948	99.6038	99.3997	99.2191	99.458		99.6011	99.4308	99.2576		99.2747	99.5804	99.2735		94.713	94.8554	95.3601		55.6564	54.6278	54.6639
3.932	99.3393	99.7134	99.1337	99.7517	99.3946	99.3517	99.268		99.794	99.432	99.2861		99.5871	99.472	99.3558		95.2983	95.0181	94.8434		56.0508	54.273	54.9377
3.936	99.3445	99.8387	99.2219	99.4257	99.7209	99.7138	99.4719		99.5835	99.5045	99.3516		99.5574	99.6316	99.596		95.2078	95.4203	95.191		55.7541	54.6369	54.8117
3.94	99.2068	99.5233	99.4394	99.4549	99.3631	99.4097	99.4371		99.2574	99.4436	99.415		99.4385	99.5199	99.5137		95.4284	94.8002	95.0199		56.2491	55.0228	55.0967
3.944	99.1375	99.3985	99.6694	99.7353	99.4183	99.3928	99.0983		99.4353	99.225	99.2833		99.045	99.3948	99.6091		94.859	95.0221	95.633		55.9118	54.499	54.8492
3.948	99.3283	99.5386	99.599	99.5195	99.7478	99.6001	99.1064		99.3494	99.4536	99.5016		99.3961	99.4266	99.4581		94.5753	95.356	95.6792		55.5672	54.9606	54.7852
3.952	99.3728	99.7239	99.6208	99.1357	99.469	99.2681	99.2088		99.4549	99.5239	99.3736		99.8557	99.4414	99.2303		95.0864	95.1682	95.0754		55.6807	54.7755	54.5183
3.956	99.5726	99.4151	99.411	99.3679	99.6795	99.412	99.4274		99.5384	99.6346	99.3592		99.5732	99.2391	99.3894		94.9115	95.5398	95.1816		56.1643	54.8465	54.9468
3.96	99.2431	99.4625	99.407	99.5221	99.4189	99.6485	99.524		99.6637	99.4401	99.1122		99.5594	99.2934	99.5325		95.0006	95.2064	94.8945		55.8834	55.3475	55.1269
3.964	99.5398	99.4947	99.6431	99.4439	99.2909	99.2691	98.9733		99.4706	99.5332	99.29		99.3707	99.4884	99.4719		94.9669	95.4866	95.1526		55.9509	54.736	54.9275
3.968	99.1234	99.6836	99.5976	99.7465	99.4052	99.8231	99.4464		99.3035	99.425	99.4682		99.3675	99.5927	99.0087		95.0637	94.747	95.7377		56.2384	55.135	54.8274
3.972	99.2857	99.5743	99.614	99.4568	99.3705	99.4241	99.3472		99.5824	99.4313	99.4428		99.5152	99.3664	99.1809		95.5199	95.3957	94.6688		56.2664	54.9686	55.0152
3.976	99.5225	99.3037	99.594	99.7107	99.5944	99.636	99.4622		99.7446	99.5229	99.293		99.3995	99.2919	99.5668		94.9414	95.6141	95.2539		55.7441	54.7291	54.8183
3.98	99.1525	99.7258	99.1435	99.4479	99.0772	99.742	99.6274		99.8214	99.4455	99.5291		99.3725	99.3807	99.6387		94.6408	94.6099	95.4574		55.9863	54.9869	54.7488
3.984	99.5768	99.5626	99.4875	99.443	99.7058	99.2431	99.0468		99.4351	99.3152	99.6234		99.4626	99.4141	99.469		94.6335	95.3907	95.4461		55.9601	54.2087	54.9242
3.988	99.3241	99.7301	99.5713	99.4177	99.4587	99.4866	99.4612		99.7398	99.5171	99.4824		99.4597	99.6889	99.5442		95.3229	95.3887	96.0829		56.3209	54.8479	54.6778
3.992	99.3478	99.3611	99.4532	99.3964	99.3362	99.1889	99.3392		99.5669	99.2664	99.621		99.3669	99.7672	99.3982		95.3557	95.7753	95.4324		55.7662	55.3519	55.1317
3.996	99.4494	99.493	99.1958	99.7922	99.289	99.3876	99.3054		99.4121	99.6269	99.19		99.4543	99.519	99.4113		95.3523	95.0322	96.3085		56.0065	54.9181	54.8263
4	99.4468	99.5509	99.6187	99.3171	99.761	99.4024	98.9157		99.6561	99.4527	99.5289		99.5654	99.5638	99.5928		94.317	95.1838	94.9289		56.0732	54.8355	55.1051
4.004	99.3204	99.3434	99.4746	99.6066	99.4472	99.2207	99.1917		99.5006	99.2971	99.6377		99.5366	99.4295	99.4875		94.5719	95.2606	95.8055		56.1838	54.8574	54.969
4.008	99.1967	99.6203	99.5103	99.8011	99.6374	99.3854	99.2239		99.5748	99.4373	99.412		99.542	99.5009	99.3426		95.5565	94.9895	95.4688		55.9524	54.6687	54.874
4.012	99.304	99.5983	99.6135	99.3494	99.4613	99.2421	99.3926		99.7149	99.3685	99.509		99.4653	99.4899	99.2265		95.1866	95.7969	95.1207		55.8956	54.1922	55.2176
4.016	99.5314	99.5662	99.3228	99.3582	99.1889	99.402	99.4844		99.5649	99.3317	99.3205		99.409	99.6706	99.6696		94.1875	94.9644	95.4697		56.0836	55.0333	55.2369
4.02	99.46	99.5152	99.3709	99.6585	99.6586	99.3315	98.7405		99.6513	99.4825	99.5375		99.7256	99.5103	99.596		94.9467	94.9599	94.7175		56.05	55.1211	55.1076
4.024	99.2841	99.3008	99.468	99.3196	99.5101	99.5517	99.3012		99.4183	99.3936	99.6078		99.4349	99.3391	99.6999		94.8966	94.6365	95.1556		56.266	54.8618	54.8947
4.028	99.518	99.7899	99.4746	99.5862	99.5425	99.669	99.364		99.6084	99.4099	99.5048		99.6029	99.4266	99.5623		95.202	95.0688	94.9117		56.1842	54.7346	55.2128
4.032	99.5777	99.5378	99.38	99.5759	99.3095	99.3005	99.2232		99.7907	99.3622	99.7002		99.4784	99.483	99.4857		95.3711	95.1968	95.2721		56.224	55.2967	55.0731
4.036	99.5761	99.3592	99.4767	99.5092	99.4164	99.1402	99.1463		99.4775	99.3099	99.5606		99.507	99.4411	99.5582		95.1394	94.6044	94.9677		55.9999	54.6461	55.0938
4.04	99.4431	99.4468	99.5321	99.5073	99.4635	99.3799	99.2255		99.7483	99.4052	99.3303		99.3747	99.3259	99.1892		95.4	95.1989	95.0567		56.1245	55.3724	54.6519
4.044	99.3157	99.7406	99.6142	99.4493	99.7411	99.4479	99.0767		99.5144	99.431	99.3148		99.2901	99.47	99.5286		95.4245	95.4288	94.9176		56.3821	54.7784	55.0618
4.048	99.6236	99.5231	99.4251	99.3564	99.5524	99.2912	99.2213		99.7057	99.5874	99.5601		99.5039	99.4555	99.3234		94.924	95.9827	95.275		56.3486	54.9163	54.8856
4.052	99.7286	99.412	99.5009	99.5336	99.2556	99.4338	99.524		99.4766	99.7744	99.6974		99.4097	99.6891	99.6025		95.5811	95.4891	95.099		55.7002	54.7664	55.056
4.056	99.7215	99.4828	99.4948	99.4589	99.4764	99.4479	99.3817		99.7209	99.3513	99.5609		99.5387	99.6191	99.3912		95.2039	95.9927	95.3778		55.8495	54.8161	55.0327
4.06	99.2384	99.4266	99.7905	99.7742	99.4385	99.2107	99.1054		99.6333	99.4887	99.6004		99.4811	99.3666	99.3731		95.0445	94.9845	95.0474		55.9446	55.1317	55.0731
4.064	99.3206	99.5092	99.4077	99.7299	99.6233	99.3905	99.1627		99.625	99.3087	99.2944		99.1616	99.7247	99.2274		94.6938	95.4163	95.3832		56.3099	54.679	55.3672
4.068	99.226	99.4075	99.5668	99.3819	99.4847	99.3181	99.4422		99.2719	99.5218	99.2773		99.7093	99.302	99.6803		94.8551	95.3123	94.9771		55.9829	54.9993	55.6074
4.072	99.4607	99.8471	99.3197	99.5265	99.5919	99.817	99.1015		99.3975	99.5918	99.5298		99.7533	99.5329	99.4152		95.2516	95.3394	95.0307		56.0021	55.0915	55.5954
4.076	99.6297	99.5419	99.5255	99.6047	99.0394	99.6866	98.8719		99.9624	99.7625	99.4761		99.5815	99.6126	99.81		95.5016	95.223	94.7917		56.0821	55.1917	55.2227
4.08	99.4073	99.3813	99.6898	99.7035	99.2964	99.2585	99.3765		99.5303	99.2275	99.4136		99.2756	99.3422	99.2222		95.0912	95.0693	95.3714		56.3018	55.1643	55.4953
4.084	99.3443	99.2586	99.5333	99.5607	99.5989	99.112	99.4445		99.7801	99.3706	99.5949		99.5054	99.5336	99.3485		94.7708	95.587	95.7328		55.9634	55.044	55.0796
4.088	99.2541	99.8037	99.5922	99.1991	99.0846	99.2582	99.1434		99.6704	99.4831	99.506		99.2799	99.5633	99.466		95.0473	95.0628	95.1625		56.3703	55.0787	55.4935
4.092	99.244	99.4726	99.3127	99.2918	99.3747	99.7462	99.5572		99.6342	99.5857	99.4789		99.6944	99.7661	99.3248		94.912	95.6201	95.5219		56.1381	55.4243	55.1954
4.096	99.1489	99.3849	99.4127	99.5441	99.1754	99.2521	99.3076		99.3199	99.6376	99.0701		99.3406	99.6732	99.4486		95.0565	95.5021	94.7214		56.4411	55.0696	55.1786
4.1	99.3815	99.5481	99.4875	99.6281	99.1857	98.9768	99.1138		99.5225	99.7227	99.5229		99.38	99.5262	99.3246		94.7188	95.1562	95.4107		56.1038	55.5494	55.5146
4.104	99.6192	99.4752	99.6025	99.4792	99.6676	99.0684	99.0587		99.5794	99.272	99.1293		99.5101	99.3814	99.2669		94.8417	95.0528	95.7033		56.1444	55.2239	55.4236
4.108	99.4323	99.3866	99.4145	99.2733	99.2893	99.5068	99.2893		99.6418	99.5567	99.6472		99.3589	99.3711	99.4305		95.2805	95.2481	95.1516		56.3335	54.965	55.0862
4.112	99.3611	99.5509	99.4054	99.5279	99.3814	99.4107	99.5862		99.5391	99.4904	99.0916		99.5942	99.6291	99.4547		94.8619	95.0568	94.6727		56.2177	54.807	55.1703
4.116	99.6066	99.4087	99.3833	99.2812	99.5598	99.1796	99.3778		99.4478	99.4471	99.4909		99.7136	99.6095	99.3872		95.2319	94.9669	94.7254		56.2907	54.8618	55.2358
4.12	99.3407	99.489	99.5166	99.5345	99.3634	99.2652	99.2159		99.6411	99.4699	99.1541		99.5949	99.3586	99.4432		94.8262	94.765	95.4963		56.0235	55.0761	55.3144
4.124	99.2937	99.4206	99.4061	99.549	99.8187	99.354	99.1746		99.4222	99.5729	99.2245		99.5126	99.5253	99.2735		94.7574	94.763	95.2323		56.3136	54.5916	55.4978
4.128	99.226	99.4587	99.7595	99.666	99.3163	99.404	99.2915		99.6817	99.4487	99.3898		99.5665	99.4147	99.0927		95.6042	95.2124	95.4284		56.0692	55.0571	55.5419
4.132	99.3578	99.5374	99.3286	99.289	99.1122	99.2325	99.5124		99.9578	99.8109	99.624		99.5706	99.596	99.4118		95.4034	95.4494	95.0587		55.977	55.2235	55.7279
4.136	99.1267	99.458	99.5591	99.4853	99.3307	99.6248	99.1959		99.8663	99.4615	99.3259		99.4798	99.6717	99.6873		94.7757	95.2586	95.3999		56.6361	55.2133	55.1834
4.14	99.2646	99.434	99.7184	99.4411	99.4283	99.3017	99.3166		99.5349	99.5432	99.3865		99.441	99.5851	99.2055		95.203	94.9338	95.275		56.2704	55.5209	54.9471
4.144	99.255	99.362	99.8719	99.7589	99.4437	99.5357	99.1907		99.5575	99.3122	99.1682		99.2817	99.4783	99.2742		94.8094	95.7527	95.3621		56.2443	55.5958	55.2274
4.148	99.0133	99.5602	99.4333	99.3669	99.4834	99.5591	99.0184		99.563	99.4164	99.3733		99.6265	99.5902	99.5429		95.058	95.5307	95.0671		56.4256	55.2557	55.3381
4.152	99.4623	99.5092	99.7229	99.1265	99.2014	99.4915	99.3952		99.7061	99.4776	99.5854		99.5436	99.2373	99.2452		95.0194	95.7607	95.393		55.9881	55.6116	55.2773
4.156	99.3726	99.3961	99.3765	99.3566	99.22	99.3466	99.1885		99.6937	99.7948	99.3553		99.5913	99.2704	99.4389		95.2935	95.2435	95.3665		56.2063	55.4609	55.3322
4.16	99.2876	99.3644	99.5495	99.4535	99.3894	99.7318	98.9144		99.6531	99.4401	99.4516		99.4309	99.6191	99.379		94.8956	95.0302	95.6679		56.1772	55.3588	54.7721
4.164	99.3489	99.6405	99.5117	99.4402	99.3432	99.3642	99.7849		99.6365	99.7316	99.4057		99.6083	99.6791	99.3397		95.4308	94.9604	95.5818		55.858	55.3662	55.425
4.168	99.3255	99.8935	99.487	99.505	99.5842	99.3706	99.3247		99.7928	99.381	99.453		99.7071	99.5378	99.2993		95.2559	95.3796	95.9934		56.2409	55.0509	55.132
4.172	99.4717	99.6591	99.6325	99.6269	99.0403	99.5059	99.6583		99.8811	99.4648	99.3592		99.6788	99.6218	99.2965		95.3229	94.7826	95.6708		56.085	55.4371	55.2594
4.176	99.729	99.9104	99.385	99.6021	99.374	99.2864	99.4612		99.5766	99.6141	99.5659		99.5025	99.8087	99.2274		94.6938	94.994	95.4348		56.4787	55.2104	55.6289
4.18	99.6281	99.6014	99.4636	99.5893	99.2335	99.4697	99.374		99.1346	99.3629	99.3766		99.538	99.4969	99.4127		95.1172	95.8752	96.0012		56.0773	55.1164	55.2962
4.184	99.1927	99.5297	99.5133	99.5527	99.6445	99.1713	99.3724		99.4088	99.3424	99.0902		99.4381	99.4884	99.638		95.5537	94.6972	95.3994		56.2878	55.41	55.1819
4.188	99.2735	99.8018	99.6626	99.2061	99.0249	99.5187	99.2873		99.7628	99.6571	99.4342		99.4626	99.712	99.2938		94.7559	95.0151	95.1369		56.5196	54.9876	55.1743
4.192	99.3171	99.3849	99.4565	99.468	99.0984	99.4334	99.2996		99.8214	99.4171	99.2828		99.5902	99.4235	99.2331		95.1981	95.6733	95.5051		56.2538	55.379	55.7111
4.196	99.2808	99.3982	99.5795	99.8085	99.1581	99.5664	99.4625		99.7253	99.6774	99.4969		99.4383	99.3532	99.0163		95.0565	94.9292	95.0936		56.5177	55.5666	55.6969
4.2	99.6044	99.4902	99.691	99.6136	99.4369	99.2649	99.0397		99.596	99.4241	99.3004		99.4668	99.63	99.1659		95.4641	95.7477	95.1467		56.2992	55.6072	55.4603
4.204	99.4227	99.6598	99.6051	99.3133	99.3009	99.1591	99.2613		99.4858	99.3392	99.5315		99.3461	99.2789	99.2236		95.4164	95.5267	95.4383		56.2638	55.022	55.1997
4.208	99.4693	99.4306	99.4659	99.5848	99.5094	99.686	99.2835		99.36	99.5173	99.2418		99.3312	99.2207	99.4678		94.6986	95.3671	95.3478		56.1521	55.2477	55.428
4.212	99.3396	99.575	99.2759	99.6028	98.9107	99.6645	99.03		99.4363	99.8483	99.6238		99.0604	99.4658	99.3273		95.1866	95.2179	95.6462		56.1772	55.4426	55.3603
4.216	99.5405	99.7203	99.3648	99.3128	99.6182	99.2809	99.5456		99.7771	99.4527	99.3458		99.4918	99.4109	99.3275		95.6683	95.703	95.4629		56.2199	55.2864	55.4735
4.22	99.1728	99.3828	99.6513	99.5577	99.7661	99.3924	99.1746		99.431	99.4264	99.6081		99.3896	99.7927	99.3948		95.1312	95.7406	95.2057		56.838	55.3972	55.4534
4.224	99.3028	99.5719	99.4831	99.491	99.588	99.3847	99.3501		99.5082	99.409	99.4483		99.4642	99.3539	99.4005		95.2039	95.6854	95.3596		56.2878	55.0502	55.7752
4.228	99.4393	99.6693	99.4112	99.3412	99.2277	99.5812	99.4335		99.6674	99.2375	99.4997		99.337	99.4199	99.4439		95.3831	95.2636	95.3542		56.2878	55.4115	55.3978
4.232	99.0937	99.4833	99.3207	99.4654	99.3038	99.3123	99.1856		99.6163	99.4469	99.4761		99.4934	99.2516	99.3718		95.0878	95.8134	95.1098		56.2111	55.4481	55.3766
4.236	99.3457	99.1281	99.435	99.6293	99.2498	99.5059	99.1176		99.5939	99.6827	99.6842		99.6736	99.6889	99.2102		95.0849	95.3219	95.8144		56.4186	55.4419	55.8615
4.24	99.5129	99.2165	99.3345	99.7018	99.3221	99.2415	99.136		99.6451	99.3168	99.4595		99.4088	99.5804	99.4789		95.1466	94.9689	95.3694		56.4356	55.1306	55.1291
4.244	99.1599	99.7932	99.4375	99.4666	99.7696	99.6212	99.3092		99.2927	99.5225	99.1944		99.3939	99.5014	99.2762		94.8566	95.1225	96.0814		56.3047	55.1939	55.2827
4.248	99.1876	99.5755	99.4504	99.6581	99.4032	99.3498	99.4921		99.6112	99.7337	99.3236		99.2826	99.5596	99.5099		95.1914	95.2897	95.4535		56.2631	55.4678	55.5801
4.252	99.4016	99.5588	99.457	99.7688	99.3808	99.4318	99.412		99.5967	99.7148	99.6382		99.4186	99.6305	99.7853		94.6803	95.8641	95.9147		55.9196	55.6565	55.5888
4.256	99.1546	99.418	99.5326	99.4788	99.4247	99.5475	99.5314		99.4077	99.4613	99.4444		99.4523	99.6222	99.4857		95.1769	95.5051	95.1708		56.8941	55.6116	55.3708
4.26	99.4972	99.4888	99.8024	99.5637	99.3368	99.8548	99.1398		99.8387	99.5276	99.4034		99.2703	99.6544	99.1856		95.2299	94.9192	95.2795		56.5694	55.3577	55.4298
4.264	99.4363	99.4356	99.5049	99.5834	99.5293	99.5469	99.3199		99.7898	99.4162	99.6604		99.5025	99.3015	99.3323		95.4226	94.9468	95.8911		56.5104	55.6796	55.4556
4.268	99.433	99.453	99.2859	99.4781	99.6419	99.3229	99.4493		99.4632	99.3771	99.5088		99.3285	99.695	99.3707		94.9799	95.5925	95.9826		56.4816	55.398	55.5393
4.272	99.4236	99.4778	99.2137	99.6038	99.2203	99.5068	99.4496		99.8334	99.5822	99.5703		99.6018	99.4819	99.2651		95.227	95.1597	95.7707		56.4647	55.568	55.6835
4.276	99.1864	99.2341	99.9371	99.5565	99.4077	99.2463	99.4371		99.6522	99.5936	99.2372		99.5482	99.5609	99.3795		94.9158	95.3214	95.3158		56.3976	55.2473	55.4942
4.28	99.2464	99.458	99.2395	99.6129	99.3474	99.6206	99.0513		99.6543	99.1761	99.2821		99.2353	99.376	99.327		95.0363	95.2365	95.2131		56.5867	55.3885	55.4771
4.284	99.5775	99.343	99.365	99.6517	99.3708	99.3024	99.3846		99.6465	99.3764	99.2011		99.4438	99.5047	99.4005		95.0517	94.9373	94.9899		56.4779	54.894	55.6063
4.288	99.3061	99.7561	99.7787	99.4591	99.6811	99.5946	99.4641		99.4948	99.3043	99.8088		99.4135	99.4626	99.2997		95.0204	95.0362	95.3237		56.5347	55.5117	55.4196
4.292	99.2431	99.6705	99.2751	99.542	99.1587	99.3863	99.3073		99.495	99.5027	99.427		99.6056	99.6885	99.3512		95.4299	95.3982	95.691		56.1304	55.6613	55.1284
4.296	99.3653	99.4499	99.4619	99.3379	99.5226	99.2944	99.2104		99.6753	99.391	99.3435		99.4679	99.6218	99.5709		95.1895	95.2029	95.0017		56.6471	55.3091	55.706
4.3	99.1967	99.6672	99.7949	99.3987	99.3493	99.2229	99.0696		99.6511	99.4441	99.4687		99.2188	99.3917	99.0887		94.8624	94.8188	95.4329		56.6058	55.6196	55.5725
4.304	99.7768	99.5843	99.2254	99.5158	99.2797	99.5674	99.4596		99.9299	99.3629	99.5143		99.5112	99.1164	99.4579		95.1085	96.18	95.7185		56.5705	55.38	55.2634
4.308	99.3176	99.4442	99.4319	99.2073	99.3638	99.4331	99.2555		99.5981	99.5576	99.5428		99.3497	99.5242	99.1268		94.4987	95.8516	95.4481		56.5948	55.5786	55.1306
4.312	99.3796	99.4442	99.3106	99.4987	99.4186	99.1175	99.1067		99.7635	99.5936	99.5509		99.2442	99.6032	99.6115		95.1668	95.6939	95.5179		56.4905	55.0732	55.5131
4.316	99.5848	99.6338	99.2995	99.4465	99.3516	99.0246	98.9949		99.5923	99.1389	99.749		99.2275	99.3552	99.4326		94.8479	95.9721	95.5386		56.8391	55.3449	55.8553
4.32	99.4105	99.6234	99.4364	99.886	99.3885	99.5126	99.1759		99.616	99.3113	99.3106		99.4833	99.349	99.4529		95.2179	95.3811	95.1915		56.4639	55.8471	55.7075
4.324	99.3272	99.5178	99.5145	99.7465	99.7914	99.6405	98.813		99.6024	99.3936	99.7428		99.1346	99.265	99.3619		94.8927	95.2963	95.6703		56.7345	55.2948	55.5281
4.328	99.6468	99.5967	99.2503	99.586	99.3079	99.5107	99.2799		99.4768	99.3057	99.4627		99.2109	99.4893	99.3379		95.1408	95.6046	95.1069		56.8344	55.8624	55.5044
4.332	99.2827	99.2684	99.4087	99.3683	99.4568	99.0447	99.3955		99.7677	99.2001	99.4574		99.6373	99.4884	99.487		95.5609	95.0221	95.0204		56.6291	55.4883	55.5142
4.336	99.4639	99.195	99.633	99.5179	99.2935	99.469	99.2394		99.5596	99.6113	99.6733		99.5766	99.5455	99.3151		94.9558	95.597	95.2505		56.8462	55.662	55.6034
4.34	99.2897	99.3384	99.549	99.843	99.6275	99.6206	98.9869		99.4132	99.3673	99.4636		99.3977	99.368	99.3106		95.2126	95.6076	95.807		56.6475	55.2689	55.4913
4.344	99.0585	99.5564	99.7039	99.1825	99.4437	99.3879	99.0175		99.79	99.5785	99.4553		99.2736	99.4557	99.1802		95.3104	95.0251	95.5804		56.444	55.4367	55.5233
4.348	99.2682	99.6188	99.288	99.3912	99.759	99.4658	99.2683		99.3743	99.572	99.409		99.3548	99.4873	99.3668		95.7574	95.2832	95.2092		56.4577	55.6002	55.9241
4.352	99.4637	99.3208	99.4591	99.3892	99.4109	99.4046	99.2139		99.3415	99.3324	99.4569		99.5186	99.5844	99.5135		95.3056	96.0258	95.8021		56.3939	55.5296	55.4771
4.356	99.37	99.4263	99.2878	99.6195	99.3654	99.2556	99.2377		99.6642	99.5695	99.6639		99.5933	99.7845	99.5684		95.097	95.4123	95.4948		56.2708	55.6167	55.6045
4.36	99.2967	99.3749	99.5248	99.3786	99.1998	99.4325	99.1807		99.498	99.472	99.2173		99.4876	99.8019	99.3847		95.1967	95.6161	95.0749		56.7378	55.5845	55.349
4.364	99.2871	99.625	99.3951	98.981	98.92	99.4117	99.3176		99.6605	99.4869	99.5115		99.6143	99.4172	99.3273		95.0242	95.7828	95.514		56.3851	55.0703	55.5273
4.368	99.3508	99.4721	99.4368	99.3508	99.5226	99.2155	99.3527		99.599	99.6118	99.5882		99.4218	99.2943	99.6131		95.1143	95.2199	95.7067		56.6257	55.3139	55.4614
4.372	99.2471	99.6634	99.5178	99.1996	99.1905	99.1934	99.2716		99.8281	99.5339	99.5018		99.7013	99.4803	99.3214		95.1822	95.5087	95.7564		56.5447	55.6496	56.1592
4.376	99.3888	99.5333	99.2874	99.4956	99.6124	99.3819	98.9988		99.6163	99.4557	99.7092		99.5072	99.3787	99.4931		95.3104	95.5242	95.9117		56.5417	55.7264	55.535
4.38	99.1862	99.3108	99.3706	99.5165	99.3115	99.2671	99.4004		99.4807	99.3724	99.2541		99.4057	99.6708	99.4082		95.3754	95.8079	95.6335		56.9464	55.0688	55.3668
4.384	99.4227	99.8633	99.5305	99.4844	99.1141	99.4293	99.1125		99.5584	99.5618	99.5483		99.3593	99.4978	99.4046		95.1596	95.4404	95.6635		56.4348	55.9114	55.7009
4.388	99.4201	99.4409	99.5574	99.1017	99.281	99.2886	99.3633		99.6142	99.3354	99.5854		99.424	99.5638	99.3659		95.0146	96.2593	95.6182		56.8834	55.2835	55.6915
4.392	99.7869	99.3546	99.5767	99.2043	99.5755	99.5411	99.3005		99.6706	99.5001	99.4782		99.291	99.7377	99.5051		95.5483	95.0367	95.8193		56.5096	55.9765	55.5706
4.396	99.4112	99.6319	99.652	99.3175	99.2178	99.4434	98.9698		99.6746	99.4296	99.2266		99.5337	99.5181	99.3978		95.426	95.2084	95.0179		56.7345	55.7037	55.6478
4.4	99.1433	99.4759	99.3777	99.6267	99.16	99.3482	99.6783		99.888	99.2673	99.5271		99.4644	99.2109	99.3851		94.9346	95.1843	95.2057		56.7223	55.6862	55.8524
4.404	99.4569	99.8494	99.6288	99.6325	99.3955	99.3514	99.1498		99.4962	99.4576	99.1708		99.8271	99.2276	99.4563		95.2704	94.7158	95.1949		56.51	55.6704	55.3865
4.408	99.3843	99.4595	99.3343	99.2894	99.0342	99.3786	99.4065		99.3418	99.5369	99.261		99.2667	99.374	99.299		94.7713	95.4268	95.2047		56.7164	55.8646	55.5299
4.412	99.3183	99.4942	99.3399	99.3037	99.3137	99.2088	99.26		99.6511	99.6457	99.352		99.7655	99.3252	99.2498		95.0334	95.2435	95.011		56.7621	55.8237	55.6835
4.416	99.3293	99.459	99.5553	99.5317	99.4892	99.4517	99.1701		99.4801	99.5678	99.4615		99.3466	99.5732	99.3395		94.7742	94.8599	94.7524		56.4698	55.9901	55.8185
4.42	99.6009	99.3613	99.4014	99.5097	99.1497	99.6007	99.0909		99.5736	99.3378	99.2166		99.7028	99.267	99.2005		95.1596	95.5117	95.1005		56.3854	55.4868	55.6296
4.424	99.2623	99.3515	99.5553	99.4472	99.2531	99.2473	98.9605		99.6218	99.5643	99.243		99.3423	99.4051	99.4423		95.4958	95.1718	95.4919		56.7555	55.6456	55.5703
4.428	99.6199	99.7842	99.1642	99.4254	99.3326	99.2652	99.5218		99.4381	99.3485	99.4199		99.2442	99.5676	99.1585		95.308	95.2862	95.5312		56.3386	55.7564	55.4003
4.432	99.5037	99.5969	99.5124	99.2798	99.4911	99.1431	99.4165		99.4393	99.4134	99.493		99.5333	99.4532	99.3716		95.215	95.2907	95.8331		56.353	55.7176	55.4702
4.436	99.293	99.3082	99.3486	99.2621	99.1068	99.0553	99.0239		99.5681	99.7327	99.2161		99.6576	99.3686	99.4367		94.9534	95.4901	95.423		56.2708	55.7981	55.6904
4.44	99.2689	99.3768	99.5767	99.4622	99.0731	99.2601	99.0828		99.7237	99.4283	99.453		99.4128	99.3787	99.4581		95.3109	95.1743	95.631		56.4584	55.7633	55.7628
4.444	99.3	99.6026	99.5023	99.457	99.4443	99.178	99.2954		99.5225	99.4987	99.5215		99.6038	99.3532	99.3738		94.2901	95.3279	95.8041		56.6715	55.2799	56.0806
4.448	99.4576	99.6488	99.388	99.3636	99.2264	99.2104	99.1489		99.5473	99.7606	99.5877		99.7638	99.3111	99.2776		94.9895	95.1999	95.2529		56.2494	55.7286	55.6274
4.452	99.6038	99.707	99.5755	99.3697	99.2236	99.2466	99.3971		99.3904	99.458	99.381		99.7858	99.3921	99.4968		95.3952	95.5277	95.4289		56.6482	56.0336	55.7676
4.456	99.0754	99.5905	99.6957	99.542	99.5268	99.1223	99.4413		99.3263	99.1929	99.2932		99.652	99.3042	99.0654		95.0811	94.9373	95.6069		56.8207	55.7308	55.6038
4.46	99.6672	99.5228	99.4976	99.3025	99.0843	99.6866	99.638		99.6188	99.8214	99.3347		99.5636	99.331	99.466		94.8725	94.9418	95.6458		56.8251	55.7132	55.4491
4.464	99.3621	99.5381	99.6004	99.2651	99.5816	99.3623	99.6071		99.4538	99.1829	99.2583		99.5233	99.5058	99.1155		95.4221	95.5172	95.4929		56.2107	55.556	55.7399
4.468	99.659	99.6455	99.6325	99.6398	99.2078	99.1258	99.3437		99.4879	99.4636	99.487		99.5902	99.5121	99.2575		95.0266	95.6442	95.6349		56.1392	55.9228	56.1574
4.472	99.5251	99.5033	99.5936	99.4095	99.237	99.1082	99.2513		99.575	99.271	99.4729		99.5815	99.4846	99.2938		95.5219	95.2355	95.4747		56.5428	55.9495	55.9303
4.476	99.4417	99.3592	99.694	99.3964	99.5466	98.9489	99.0326		99.5033	99.552	99.4997		99.581	99.4761	99.1262		95.7425	96.0986	95.6453		56.5701	55.387	55.6602
4.48	99.4311	99.5302	99.4744	99.5869	99.2912	99.105	99.0677		99.4395	99.6504	99.2969		99.621	99.6307	99.4156		94.6605	95.6	96.3208		56.7393	55.805	56.0376
4.484	99.4857	99.6767	99.4838	99.3079	99.1944	99.6421	100		99.6511	99.5078	99.3238		99.3316	99.357	99.2222		95.3687	95.1235	95.8316		56.876	55.5914	55.5907
4.488	99.3323	99.8051	99.5713	99.476	99.4789	99.4065	98.994		99.3674	99.2673	99.5388		99.441	99.3613	99.4018		95.5623	95.1642	95.0032		56.4879	56.035	55.7989
4.492	99.493	99.4506	99.362	99.7992	99.5858	99.1319	99.0735		99.6907	99.492	99.4891		99.6176	99.4671	99.4079		94.6625	95.2807	94.8183		56.5933	56.0749	56.1392
4.496	99.4162	99.3234	99.4992	99.2295	99.144	99.3226	99.2748		99.3535	99.7086	99.2648		99.3845	99.6894	99.3187		95.822	95.3826	95.4747		56.9704	55.5044	56.0588
4.5	99.4899	99.235	99.4816	99.5155	99.6025	99.6004	99.1959		99.5153	99.1433	99.3467		99.59	99.5	99.3157		95.1692	94.8228	95.958		56.8071	55.579	55.9608
4.504	99.2857	99.666	99.3925	99.6295	99.6605	99.5065	99.202		99.6833	99.4038	99.5567		99.4485	99.3469	99.6016		95.847	95.6864	95.6807		56.9494	55.5984	56.0067
4.508	99.3422	99.3356	99.4131	99.3437	99.3628	99.2328	99.1907		99.6598	99.8725	99.4928		99.4467	99.2352	99.8113		95.6274	95.1863	95.8439		56.792	55.9725	55.7959
4.512	99.5335	99.3744	99.7381	99.4198	99.1321	99.2566	99.4374		99.5662	99.3587	99.5182		99.289	99.5638	99.4301		95.2873	95.8355	95.7549		56.7514	55.4872	55.9648
4.516	99.5609	99.5464	99.4565	99.5827	99.2242	99.4193	99.1663		99.5937	99.4227	99.4226		99.3678	99.5976	99.1978		95.2005	95.6944	95.1556		57.214	56.0014	55.7009
4.52	99.2876	99.581	99.6032	99.5338	99.6342	99.4382	99.0403		99.3452	99.3103	99.3856		99.1947	99.4389	99.1031		95.6553	95.4178	96.1232		56.743	55.6119	55.9506
4.524	99.5583	99.5321	99.0893	99.5825	99.4109	99.6248	99.5656		99.4204	99.5692	99.4516		99.7646	99.5325	99.3982		95.0069	95.6056	95.5828		56.3873	55.7194	55.7057
4.528	99.3967	99.7437	99.3354	99.4009	99.8726	99.2392	99.2133		99.3044	99.6274	99.2932		99.4144	99.4835	99.6043		95.3769	95.5729	95.6831		56.7201	55.711	55.6424
4.532	99.3016	99.3406	99.3256	99.5244	99.6143	99.2739	99.1959		99.7942	99.6269	99.3812		99.3854	99.6462	99.3465		95.6066	95.2641	95.0518		56.9866	55.7041	56.0063
4.536	99.7187	99.4907	99.4943	99.574	99.3018	99.2367	99.3112		99.4038	99.3876	99.2428		99.2386	99.5054	99.3978		95.1162	95.479	95.5484		57.1716	56.061	55.995
4.54	99.3255	99.5126	99.3165	99.5394	99.1058	99.4165	99.0313		99.3731	99.5867	99.0835		99.5761	99.4573	99.2371		94.8893	95.47	95.7431		57.1031	55.4356	56.0853
4.544	99.252	99.595	99.2979	99.6859	99.2418	99.7565	99.5115		99.7525	99.629	99.4157		99.4298	99.2301	99.4599		95.2256	95.2922	95.6522		57.151	55.7249	55.6991
4.548	99.5056	99.576	99.3214	99.3737	99.7051	99.3152	99.2519		99.5794	99.4864	99.4939		99.6419	99.4266	99.4649		95.4077	95.6658	95.0617		56.9066	56.3649	55.7359
4.552	99.4642	99.5421	99.4704	99.1364	99.4305	99.2828	99.4699		99.5773	99.5504	99.3949		99.432	99.7988	99.3146		95.425	95.4424	95.1177		56.8926	55.7593	56.4362
4.556	99.1918	99.58	99.5283	99.7945	99.273	99.1675	99.4783		99.5319	99.625	99.4627		99.3481	99.5251	99.287		94.9597	95.836	96.3326		56.4149	56.1005	56.1796
4.56	99.3026	99.3849	99.4237	99.4832	99.4068	99.1765	99.2722		99.3671	99.4918	99.468		99.2625	99.5005	99.2053		95.2685	95.4027	95.6099		57.0983	55.805	55.8567
4.564	99.3911	99.4549	99.5504	99.3782	99.537	99.5664	99.2735		99.5331	99.2308	99.2914		99.3	99.4642	99.5514		95.1346	95.7698	95.7692		56.8653	55.9787	55.9455
4.568	99.4569	99.3389	99.2399	99.5794	99.3718	99.4895	99.0065		99.6112	99.606	99.3819		99.3968	99.4371	99.4075		95.5093	94.9699	95.4132		56.9671	56.1693	56.1603
4.572	99.3962	99.4952	99.3498	99.4797	99.2713	99.08	99.3859		99.5831	99.5692	99.3763		99.3823	99.2601	99.292		95.7401	95.4103	95.8046		56.8697	55.9407	56.0544
4.576	99.1098	99.4914	99.2078	99.5148	99.5094	99.2075	99.3421		99.6541	99.6937	99.2742		99.37	99.8543	99.4206		95.5243	95.5071	95.4383		57.1241	55.8398	55.9259
4.58	99.1768	99.3144	99.6877	99.6979	99.3849	99.5007	99.2439		99.4374	99.2515	99.262		99.2279	99.6186	99.2821		95.6066	94.9352	95.8586		56.7186	55.5903	56.0748
4.584	99.345	99.7094	99.5954	99.3543	99.6025	99.4415	99.2281		99.6266	99.5667	99.2893		99.6544	99.3443	99.4012		95.2439	95.5945	95.631		56.8646	55.9348	56.2214
4.588	99.3693	99.5357	99.4178	99.6197	99.127	99.4062	99.2896		99.6082	99.2222	99.5159		99.4046	99.776	99.6674		95.1408	95.1989	95.8533		56.8299	55.9381	56.0802
4.592	99.5611	99.2927	99.289	99.714	99.4549	98.9842	99.1093		99.6584	99.4811	99.5134		99.6471	99.4691	99.5164		94.5998	95.4861	95.7977		56.5671	56.3507	56.0224
4.596	99.156	99.1178	99.545	99.5331	99.5383	99.5805	99.2339		99.3752	99.2336	99.5291		99.4329	99.5616	99.4048		94.621	95.1361	95.1448		56.9538	56.0585	55.9878
4.6	99.2592	99.2896	99.235	99.6506	99.3021	99.2854	99.4052		99.5395	99.272	99.6333		99.3863	99.2523	99.7494		95.215	95.7115	95.5759		57.1141	55.6836	55.9077
4.604	99.2548	99.3187	99.5954	99.3957	99.3179	99.5193	99.3843		99.5264	99.4264	99.455		99.5817	99.4626	99.3022		95.8253	94.7881	95.6654		57.0127	55.6543	55.9637
4.608	99.5007	99.7375	99.6623	99.5708	99.3188	99.5847	99.2506		99.2664	99.5139	99.7736		99.4381	99.4159	99.415		95.1519	95.464	96.1507		56.7787	55.9809	56.0806
4.612	99.4754	99.3937	99.3894	99.6323	99.3134	99.5475	99.154		99.6511	99.4971	99.5261		99.5831	99.5477	99.3465		95.4429	96.3502	95.6492		56.9427	55.4938	56.0089
4.616	99.1489	99.1388	99.3575	99.5544	99.1796	99.4594	99.078		99.4911	99.4427	99.4446		99.5929	99.6773	99.0972		95.5406	95.7035	95.2141		57.1812	56.0398	56.157
4.62	99.3838	99.4564	99.3505	99.6995	99.6188	99.153	99.2345		99.6898	99.6139	99.2312		99.5097	99.5166	99.452		95.2237	95.7632	95.1448		57.2534	55.9495	55.7246
4.624	99.445	99.5652	99.4479	99.3604	99.5162	99.2351	99.0648		99.5856	99.7402	99.5303		99.5237	99.6435	99.5688		95.9939	95.83	95.7805		56.7927	55.8738	56.0049
4.628	99.2878	99.4433	99.3594	99.3379	99.2559	99.4072	99.1076		99.8264	99.8646	99.6053		99.7078	99.4293	99.5164		95.0989	95.4057	95.511		56.5472	56.0815	56.6029
4.632	99.2309	99.6505	99.2688	99.2223	99.2832	99.1745	98.9241		99.2537	99.5085	99.1094		99.4702	99.6665	99.5973		95.2535	95.0477	95.3385		57.085	55.6617	56.3234
4.636	99.6049	99.1762	99.4995	99.7828	99.5203	99.3953	99.3971		99.3077	99.4324	99.3886		99.2743	99.3872	99.5282		95.1789	94.9167	95.2072		56.8539	55.8131	56.0959
4.64	99.3909	99.4752	99.2897	99.5991	99.3288	99.6539	99.2104		99.7469	99.4685	99.7991		99.331	99.504	99.3198		95.532	95.4424	96.103		57.1082	55.7074	56.2032
4.644	99.3143	99.5586	99.2843	99.6976	99.5043	99.5777	99.3154		99.4937	99.4036	99.5868		99.3633	99.425	99.4382		95.5349	95.7386	95.1939		56.8907	55.9871	56.1286
4.648	99.5365	99.5578	99.5009	99.3894	99.5261	99.3072	99.2976		99.608	99.6246	99.5988		99.7466	99.4367	99.2812		95.3297	96.2578	95.6197		56.8948	56.1748	56.3165
4.652	99.4206	99.4697	99.5443	99.5282	99.3606	99.3222	99.0996		99.2487	99.3748	99.3437		99.3968	99.5721	99.3469		95.544	94.9634	95.4407		56.9822	55.9338	56.4111
4.656	99.3995	99.4745	99.3868	99.5352	99.3573	99.5235	99.4435		99.3574	99.6562	99.5433		99.4351	99.4922	99.3454		95.1389	96.1001	95.7225		56.9036	55.8602	56.0253
4.66	99.1918	99.5476	99.51	99.3007	99.5787	99.0518	99.4358		99.504	99.4943	99.6954		99.6598	99.6412	99.2195		95.5975	95.4665	95.4461		57.0363	56.0431	56.0944
4.664	99.2878	99.4137	99.5861	99.5041	99.2184	99.5991	99.4371		99.7465	99.235	99.3481		99.4392	99.5128	99.5472		95.3446	95.1999	95.4196		56.9339	56.012	56.0347
4.668	99.1098	99.4714	99.5164	99.3075	99.4684	99.5152	99.4216		99.5646	99.2126	99.4446		99.6304	99.6162	99.5306		95.6601	95.3133	95.7308		57.1502	56.0065	55.99
4.672	99.4421	99.4552	99.5441	99.1949	99.1648	99.6328	99.7524		99.9193	99.4992	99.5398		99.2977	99.4662	99.3734		95.5483	95.8034	95.3331		57.385	55.8877	56.6699
4.676	99.1398	99.5035	99.3547	99.5932	99.0939	99.3806	99.0867		99.4111	99.4366	99.3018		99.3129	99.4788	99.4296		95.2482	95.5463	95.1836		56.8347	55.7107	56.054
4.68	99.3436	99.5123	99.3737	99.6253	98.9239	99.4373	99.2912		99.7748	99.7076	99.5648		99.2455	99.4226	99.3759		95.2882	95.6467	95.7116		57.1045	56.1477	55.995
4.684	99.3496	99.6793	99.3315	99.5162	99.0204	99.1906	99.0838		99.8212	99.5839	99.4437		99.6058	99.3523	99.4353		95.5825	95.4037	95.2318		56.8141	55.9056	56.3605
4.688	99.4838	99.6753	99.1017	99.4477	99.3333	99.2203	99.1779		99.6889	99.6778	99.606		99.3281	99.7722	99.5304		95.3826	95.8737	95.5101		57.3058	55.9802	55.8211
4.692	99.3199	99.3365	99.6842	99.6276	99.6066	98.939	99.5121		99.5347	99.8181	99.3331		99.4434	99.4839	99.3155		95.2641	95.5795	95.5494		57.0212	56.0347	56.2138
4.696	99.3407	99.4809	99.5122	99.5623	99.5059	99.3783	98.6053		99.5665	99.1859	99.0261		99.32	99.5519	99.2062		95.2559	95.938	95.5169		57.5007	56.0603	56.1079
4.7	99.23	99.611	99.6839	99.5832	99.4934	99.313	99.05		99.6997	99.508	99.5192		99.3787	99.5179	99.466		95.6712	95.113	96.0509		57.1226	56.0841	56.034
4.704	99.5187	99.7301	99.6532	99.5314	99.2781	99.4177	99.3936		99.6435	99.5211	99.4784		99.3372	99.4103	99.3173		95.5031	95.2827	95.3281		57.3526	56.2121	56.2746
4.708	99.4199	99.7899	99.4507	99.2356	99.1915	99.3543	99.2503		99.6674	99.1391	99.5414		99.428	99.5208	99.8054		95.6553	95.6005	96.0007		56.9999	56.0204	56.4617
4.712	99.2557	99.4935	99.1761	99.6508	99.5226	99.4453	99.1228		99.3586	99.2464	99.2715		99.6953	99.4624	99.2934		95.6572	95.8104	95.0204		57.0131	56.1718	56.5097
4.716	99.2717	99.5719	99.7245	99.0947	99.0512	99.2562	99.1634		99.5845	99.4887	99.0923		99.432	99.3069	99.4638		95.5055	95.4243	95.6045		57.5347	56.1349	56.0766
4.72	99.3838	99.6126	99.7374	99.6365	99.3278	99.0912	98.9582		99.558	99.6029	99.5935		99.4682	99.5361	99.2925		95.491	95.3907	95.7652		56.8447	55.9469	56.1057
4.724	99.3852	99.6298	99.7855	99.4502	99.5704	99.4729	99.0027		99.72	99.565	99.575		99.5516	99.3588	99.2263		95.4795	95.474	95.7225		57.1303	56.0032	56.5425
4.728	99.4965	99.5814	99.5459	98.9274	99.3163	99.3761	98.9862		99.8168	99.4697	99.6095		99.2984	99.6283	99.2231		95.2882	95.1592	95.6708		57.3957	56.1086	56.5399
4.732	99.2712	99.3172	99.6612	99.4722	99.1748	99.1691	99.1872		99.2818	99.4294	99.4844		99.5482	99.5126	99.4658		95.3229	95.0467	95.4884		56.9331	55.9652	56.3943
4.736	99.4194	99.2639	99.3761	99.362	99.2717	98.989	99.2026		99.4918	99.3182	99.227		99.6243	99.4794	99.3164		95.2261	95.4399	95.7549		57.0614	56.4512	56.2466
4.74	99.2527	99.4699	99.5394	99.667	99.2053	99.4729	99.2004		99.6893	99.5869	99.4194		99.1349	99.5587	99.4586		95.4231	95.7351	95.3232		56.792	55.9729	56.3339
4.744	99.3939	99.5567	99.4089	99.52	99.1908	99.321	99.1315		99.4731	99.2082	99.3953		99.2953	99.5439	99.3212		94.701	95.8315	96.753		56.7282	56.0533	56.398
4.748	99.481	99.651	99.6433	99.5949	99.0958	99.2662	99.2574		99.4791	99.5692	99.5854		99.395	99.5278	99.4848		95.7468	95.6563	95.9236		57.1067	56.392	56.0387
4.752	99.5386	99.4285	99.6213	99.3952	99.3769	99.304	99.3984		99.6356	99.2501	99.309		99.7278	99.4056	99.2516		95.2661	95.5955	95.8906		57.2026	56.0069	56.3387
4.756	99.6293	99.4278	99.5809	99.4299	99.4674	99.105	99.2802		99.4088	99.5711	99.4673		99.4381	99.231	99.1809		95.3195	95.6116	95.8724		57.0146	55.9455	55.7435
4.76	99.4742	99.5026	99.5802	99.8083	99.2046	99.577	98.7019		99.7569	99.5064	99.3532		99.457	99.4929	99.5433		95.5657	95.3711	95.3345		57.3614	56.2322	56.2608
4.764	99.3911	99.6715	99.4751	99.6929	99.5803	99.296	99.2097		99.7184	99.4718	99.2805		99.6223	99.5864	99.351		95.1972	95.7848	95.1865		56.8034	56.2812	56.1337
4.768	99.3988	99.576	99.4626	99.6747	99.2803	99.3729	99.3434		99.5888	99.4876	99.6062		99.478	99.596	99.5053		95.3181	95.5453	95.2195		57.0198	56.0724	56.181
4.772	99.3251	99.4923	99.5239	99.4217	99.391	99.1755	98.9608		99.8391	99.4355	99.2467		99.5625	99.3044	99.6287		95.3585	95.6392	95.3665		56.9494	56.1023	56.9072
4.776	99.2951	99.353	99.5051	99.4273	99.3991	99.485	99.2001		99.5531	99.0598	99.4828		99.6091	99.2635	99.4622		95.2762	95.6618	95.7957		57.2803	56.4106	56.4657
4.78	99.3016	99.574	99.4223	99.7716	99.3519	99.7443	99.2477		99.2871	99.3513	99.4757		99.4989	99.2832	99.2019		95.9043	95.3605	95.7839		57.0599	56.3642	56.837
4.784	99.5745	99.6486	99.4526	99.4048	99.5008	99.5347	99.2696		99.7833	99.4492	99.596		99.5759	99.3407	99.429		95.8923	95.8295	95.6551		56.3762	56.0906	56.7285
4.788	99.3904	99.549	99.2324	99.362	99.3516	99.4879	99.5092		99.5135	99.3931	99.374		99.3526	99.4476	99.3899		95.4708	95.6548	95.9491		56.7912	55.9864	56.3518
4.792	99.1241	99.3818	99.377	99.7917	99.6865	99.2434	99.0658		99.3558	99.5066	99.5923		99.5061	99.5117	99.3571		95.4665	95.7477	95.246		57.0522	56.3481	56.093
4.796	99.1613	99.6098	99.3838	99.4301	99.2649	99.3299	99.068		99.4238	99.3603	99.4171		99.4171	99.5307	99.3515		95.0064	95.4303	95.5863		57.1716	56.2534	56.4278
4.8	98.9548	99.3296	99.4767	99.461	99.5762	99.229	99.2255		99.4022	99.656	99.3638		99.2429	99.4065	99.4378		95.807	95.9224	95.7996		57.1373	56.1448	56.4919
4.804	99.4194	99.6312	99.4495	99.2436	99.7151	99.3658	99.5295		99.7297	99.6551	99.5845		99.1927	99.6672	99.4136		94.8551	95.4499	95.3778		57.0374	56.0994	56.5217
4.808	99.4347	99.7732	99.5537	99.5755	99.4514	99.742	99.0229		99.5616	99.4601	99.4358		99.7789	99.5544	99.5266		95.4616	95.6548	95.5941		56.97	56.5375	56.3721
4.812	99.2548	99.3277	99.6055	99.4715	99.6634	99.2213	99.1563		99.6513	99.5971	99.3192		99.5652	99.4908	99.2188		95.2169	95.5463	95.9963		56.9435	56.3642	56.4912
4.816	99.3443	99.4966	99.3688	99.5684	99.4863	99.7879	98.9946		99.5363	99.7723	99.2745		99.2181	99.4297	99.2005		95.4337	95.0748	95.0921		57.0393	56.7694	56.3245
4.82	99.3239	99.4306	99.5053	99.5563	99.5858	99.4097	99.3942		99.7322	99.2717	99.2643		99.4258	99.8151	99.4911		95.229	96.1408	95.5509		57.2785	56.1696	56.0085
4.824	99.314	99.5948	99.2505	99.5029	99.6066	99.3168	99.1434		99.7538	99.8234	99.4254		99.4519	99.2623	99.4039		95.6115	95.8546	95.2868		57.2011	56.2117	56.4781
4.828	99.0859	99.2851	99.6856	99.37	99.1424	99.4373	98.9814		99.8271	99.9065	99.5155		99.6649	99.4418	99.3108		95.2116	96.4134	95.7092		57.0076	56.1653	56.3929
4.832	99.574	99.6458	99.4715	99.3213	99.4196	99.2261	99.1389		99.5623	99.4299	99.6865		99.8583	99.6504	99.6651		95.8533	95.3299	95.5671		57.5815	56.5968	56.2546
4.836	99.3103	99.3663	99.4333	99.5083	99.5146	98.9194	99.194		99.3687	99.5232	99.5185		99.4862	99.5468	99.1784		94.9327	95.0713	95.9476		57.4233	56.3759	56.2404
4.84	99.1831	99.2365	99.5154	99.5324	99.4571	99.3479	99.1981		99.5711	99.7099	99.2409		99.4782	99.3751	99.0428		95.5517	95.4645	96.0617		57.2055	56.4615	56.4853
4.844	99.1794	99.2956	99.4692	99.3601	99.4603	99.452	99.1881		99.7794	99.4759	99.4488		99.024	99.2726	99.3426		95.2241	95.1025	95.9855		56.9541	56.4165	56.5425
4.848	99.3946	99.5209	99.6037	99.5209	99.0561	99.3758	99.2394		99.1599	99.6185	99.2717		99.2511	99.4094	99.5002		95.1596	95.1723	95.3768		57.4602	56.7189	56.4595
4.852	99.5028	99.2126	99.5851	99.6899	99.2864	99.1229	98.8877		99.4976	99.4929	99.2046		99.5683	99.5361	99.5792		95.8306	95.8119	96.0868		57.5022	56.3708	56.5549
4.856	99.3724	99.606	99.7276	99.6517	99.4963	99.2649	99.3224		99.3332	99.1161	99.371		99.2096	99.4407	99.4753		95.2208	95.4851	95.8542		57.4407	56.2142	56.0562
4.86	99.026	99.5976	99.728	99.3653	99.1238	99.5068	99.3372		99.5102	99.5145	99.1712		99.5862	99.4747	99.5709		95.5079	95.6221	95.925		57.6817	56.2172	56.541
4.864	99.5304	99.6176	99.6734	99.4425	99.3307	99.4363	99.2023		99.466	99.4155	99.3381		99.2607	99.6533	99.2895		94.8291	95.9932	95.7436		57.0393	56.3411	56.43
4.868	99.2796	99.7353	99.1904	99.6681	99.2399	99.5744	99.7156		99.6423	99.2171	99.3101		99.507	99.4761	99.3553		95.6982	95.2546	95.2426		57.064	56.1473	56.6229
4.872	99.2527	99.3189	99.5326	99.5916	99.5842	99.2854	98.8387		99.3409	99.2101	99.5236		99.3921	99.058	99.4224		95.216	95.5483	95.6576		57.6183	56.6096	56.1912
4.876	99.3414	99.5969	99.499	99.4018	99.1995	99.6796	99.1302		99.3478	99.3166	99.0865		99.4878	99.5992	99.4285		95.4303	95.3369	95.5455		57.8166	55.7502	56.5101
4.88	99.5625	99.3673	99.4626	99.4825	99.3262	99.1697	99.1807		99.3505	99.3343	99.4386		99.4633	99.6142	99.5673		95.3123	95.4961	95.7254		57.0842	56.3832	56.1301
4.884	99.2267	99.6889	99.4946	99.5263	99.3538	99.4296	98.9733		99.7004	99.4257	99.6111		99.7932	99.5683	99.3008		95.7386	95.5036	95.8778		57.6268	56.6169	56.6138
4.888	99.4173	99.4759	99.4328	99.4832	99.1244	99.303	99.1614		99.8799	99.3417	99.5139		99.3428	99.4709	99.4728		95.2603	95.5503	95.7382		57.3865	56.3573	56.2837
4.892	99.3129	99.286	99.7018	99.2253	99.5226	99.4604	98.7563		99.4494	99.5101	99.1999		99.4896	99.7321	99.2801		95.8485	95.1065	96.0175		57.5722	56.2929	56.4912
4.896	98.907	99.4042	99.7128	99.828	99.1847	99.4879	99.2567		99.5891	99.4955	99.2962		99.4175	99.6589	99.4369		95.122	95.6889	95.9944		57.329	56.2859	56.2353
4.9	99.2445	99.3611	99.5497	99.3973	99.573	99.5216	99.3556		99.4844	99.4617	99.4356		99.4381	99.4425	99.544		95.0435	95.0337	95.7328		57.2361	56.3759	56.6462
4.904	99.2335	99.7658	99.3434	99.3648	99.2418	99.5511	98.9959		99.8431	99.3866	99.4789		99.4035	99.6623	99.5374		95.4934	96.1087	95.1974		57.2578	56.5712	56.6073
4.908	99.4941	99.231	99.3066	99.7252	99.5101	99.245	99.2326		99.5955	99.3052	99.2877		99.5518	99.5226	99.6328		95.4462	95.9294	95.9029		57.5417	56.1086	57.0979
4.912	99.4843	99.4135	99.3244	99.7734	99.4674	99.6299	99.1424		99.4459	99.5685	99.6011		99.3823	99.6056	99.4364		95.4034	95.0447	95.7166		57.6032	56.2581	56.6539
4.916	99.293	99.4552	99.5283	99.42	99.6477	99.1838	99.1617		99.3791	99.3101	99.6537		99.4887	99.7433	99.5105		95.1056	94.9654	95.4658		57.4237	56.1795	56.4424
4.92	99.3215	99.4118	99.633	99.4175	99.5389	99.3043	98.8536		99.5096	99.3138	99.4439		99.4021	99.4295	99.4629		95.1808	95.5523	95.9334		57.6058	56.3785	56.2142
4.924	99.4047	99.4442	99.5197	99.3866	99.349	99.2918	98.9756		99.6057	99.1468	99.4935		99.5001	99.8409	99.5291		95.5204	95.7271	95.5907		57.5612	56.554	56.7853
4.928	99.1775	99.5119	99.5722	99.4327	99.1706	99.1354	99.0816		99.7391	99.3492	99.5069		99.7675	99.5361	99.429		94.8956	95.7145	95.6187		57.0489	56.366	56.6142
4.932	99.1787	99.6086	99.5253	99.5567	99.1536	99.2386	99.1962		99.4293	99.5206	99.6326		99.5001	99.5625	99.5426		95.1495	96.2488	95.7623		57.6847	56.6257	56.6812
4.936	99.5058	99.3646	99.5727	99.5623	99.1805	99.1457	99.0758		99.5206	99.425	99.1506		99.275	99.6191	99.3151		95.519	95.3651	95.3483		57.8697	56.7146	56.6371
4.94	99.4412	99.6591	99.3854	99.7262	99.2685	99.2495	99.3298		99.4494	99.4266	99.8127		99.3229	99.2919	99.781		96.0469	95.7622	95.6369		57.8822	56.1667	56.2637
4.944	99.2841	99.5481	99.5319	99.52	99.485	99.6065	99.0764		99.7149	99.3866	99.3949		99.4715	99.539	99.2007		95.6563	95.7562	95.7613		57.2306	56.4187	56.5352
4.948	99.5541	99.3758	99.5255	99.6038	99.0692	99.1607	99.2075		99.6094	99.5115	99.2974		99.6167	99.6365	99.4812		95.517	95.8737	94.9377		57.4945	56.4355	56.5552
4.952	99.0571	99.4656	99.4227	99.4779	99.2126	99.346	99.3537		99.3863	99.5346	99.4796		99.3506	99.6168	99.3214		95.3571	96.185	95.2824		57.2188	56.2856	56.553
4.956	99.2752	99.2672	99.2904	99.5523	99.5758	99.7315	99.1257		99.6174	99.4936	99.4537		99.43	99.5117	99.2172		95.2208	95.7231	95.748		58.0057	56.1404	56.4843
4.96	99.4262	99.5681	99.4765	99.2693	99.1966	99.5174	98.9721		99.7304	98.9977	99.6824		99.3925	99.4935	99.3384		96.0132	96.0946	95.1728		57.6511	56.3536	56.6473
4.964	99.4279	99.5952	99.4786	99.5104	99.425	99.5578	99.4313		99.4704	99.2461	99.5358		99.5378	99.6526	99.3987		95.7083	95.5076	95.6428		57.9453	56.49	56.7048
4.968	98.8555	99.5381	99.3807	99.3866	99.3666	99.3793	98.8648		99.5236	99.3645	99.2956		100	99.4264	99.3822		95.3725	95.8531	95.3473		58.0241	56.7756	56.6462
4.972	99.4274	99.4547	99.7276	99.2979	99.1693	99.171	99.1125		99.5939	99.5336	99.3923		99.4882	99.2393	99.4312		95.2752	95.4424	95.5174		57.7094	56.8374	56.3208
4.976	99.2297	99.5686	99.6098	99.9024	99.1963	99.2585	99.2635		99.3925	99.6543	99.4395		99.356	99.2288	99.3225		95.1288	95.462	95.688		57.4639	56.6597	56.8781
4.98	99.2562	99.2031	99.9003	99.2686	99.5521	99.4991	99.525		99.4024	99.1552	99.3161		99.3062	99.5378	99.1153		95.7897	95.2491	95.9413		57.4886	56.3038	56.568
4.984	99.481	99.5112	99.5075	99.4357	99.2604	99.553	99.1498		99.3473	99.6188	99.5016		99.4282	99.6197	99.904		95.5146	95.8817	95.8424		57.1617	56.7687	56.8421
4.988	99.1012	99.601	99.6473	99.6117	99.64	99.3601	99.0226		99.3881	99.4608	99.5226		99.5623	99.5737	99.2439		95.5378	96.0002	96.0062		57.336	56.5822	56.917
4.992	99.3977	99.1097	99.3207	99.4928	99.3792	99.2245	98.9086		99.6061	99.2519	99.2043		99.3675	99.4953	99.6545		95.2959	95.6327	95.3812		57.5741	56.4538	56.9225
4.996	99.1447	99.3684	99.4352	99.5862	99.4693	99.2892	98.8545		99.4522	99.428	99.4995		99.6765	99.4136	99.3876		95.3239	95.3636	96.428		58.0474	56.3598	56.8464
5	99.4236	99.5521	99.3547	99.5504	99.341	99.394	98.917		99.4259	99.5778	99.2553		99.2973	99.4143	99.3933		95.8017	95.7723	95.2839		57.7941	56.7577	56.6393

## Sheet: Redox potential - SuppFig2
Log([GSH]2/[GSSG](M))	WT									G149M									G149V						G149T									G149K									P151T
-6.063				0.005575	0.097604	0.050389	0	0.028846	0.028592	0	0	0	-0.04511	0.082865	-0.0069	0.063192	0.088982	0.1002	0	0	0	-0.0088116	-0.0130885	0.0399842	0	0	0	-0.0374831	0.0816524	-0.0443091	0.0162555	-0.0133343	0.0917637				-0.0171363	0.0777832	-0.0276356	0.0196865	0.0653498	0.0339247				-0.0171363	0.0777832	-0.0276356	0.0126693
-5.8869	0	0	0	-0.01273	0.048345	0.015553	0.015117	0.047902	0.045982	0.153772	0.186434	-0.11189	-0.02507	0.079741	-0.09312	0.034327	0.074943	0.138999	0.017454	0.0240697	-0.007242	-0.013472	0.00137781	0.0482176	0.0113251	-0.010516	-0.0062717	-0.0236128	0.0304495	0.035264	0.0423791	0.0278517	0.0547247	0	0	0	-0.0797918	0.0924289	0.0606738	-0.0160876	0.0713492	0.0868965	0	0	0	-0.0797918	0.0924289	0.0606738	-0.0231506
-5.71081	0.044511	0.012111	0.004892	0.040399	-0.00101	0.006626	0.053181	0.034799	0.002313	0.118927	0.083452	0.062434	-0.05772	0.084001	-0.02064	0.049122	0.09011	0.143645	0.0202194	0.0255584	-0.0164838	-0.0134893	0.0116358	0.0221783	0.0404705	0.034406	0.0141576	-0.0117639	0.10081	0.0189891	0.00169957	0.00967742	0.0165231	-0.0198612	-0.0235194	-0.0062604	-0.0530293	0.0868662	-0.0869322	0.00471661	0.0648366	0.00347664	0.0497928	-0.202104	0.00889641	-0.0530293	0.0868662	-0.0869322	-0.112878
-5.53472	0.049988	0.028096	-0.00853	0.048849	0.034126	0.043116	0.024267	0.040354	0.020858	-0.12075	0.02942	0.090055	-0.02918	-0.00929	-0.06966	0.044764	0.06541	0.092671	0.0128368	0.00111237	0.00524886	-0.0217781	-0.0304019	-0.0041859	0.026372	0.0200714	0.0526074	-0.0124195	0.0950315	0.0380757	0.0465818	0.0689024	-0.0443815	-0.0063605	0.0212159	0.0100404	-0.0116131	0.148575	0.00431327	-0.0026887	0.040289	0.0216113	0.0317428	-0.238465	-0.0675951	-0.0116131	0.148575	0.00431327	-0.0187295
-5.35863	0.042492	0.027904	-0.02725	-0.01076	0.017967	0.046574	0.014141	0.036939	0.03615	0.002533	0.040937	0.009958	0.911834	0.770199	0.761402	0.045352	0.058422	0	0.0414011	0.0113505	0.0157998	0.707812	0.774301	0.628507	0.0376931	0.0140612	-0.008467	0.796788	0.916537	0.958276	-0.0051635	-0.002747	-0.0719816	-0.0027587	0.0517116	-0.0140564	-0.0256201	0.128347	0.00139915	0.00516765	0.0338279	-0.0065739	0.0680192	-0.213361	0.0407271	-0.0256201	0.128347	0.00139915	0.00185577
-5.00645	0.05784	0.079277	0.051209	0.107038	0.117253	0.099845	0.011889	0.031266	0.021978	0.069063	0.091218	-0.00017	0.136821	0.070411	0.046607	0.072277	0.093869	0.097639	0.101635	0.130707	0.110371	0.0897767	0.128341	0.109415	0.137137	0.141438	0.147774	0.101606	0.120893	0.0777848	0.00132465	0.0236857	-0.018225	0.038553	0.110057	0.024003	0.143936	0.146641	0.113954	0.0977508	0.112677	0.121751	0.0535636	-0.157606	0.0551458	0.143936	0.146641	0.113954	0.0497143
-4.83036	0.119302	0.100461	0.083392	0.126349	0.090543	0.158969	0.001471	0.126245	0.148378	0.075986	0.093354	0.101395	0.172526	0.106825	0.120005	0.103721	0.07833	0.156946	0.124965	0.130485	0.151464	0.11954	0.0845834	0.153826	0.13381	0.158611	0.164458	0.0466258	0.206451	0.128605	0.042499	0.0780572	0.0269514	0.0921624	0.132887	0.0773073	0.14299	0.298057	0.0782274	0.0289381	0.04261	0.053217	0.0531261	-0.109099	0.100486	0.14299	0.298057	0.0782274	0.258546
-4.65427	0.10591	0.12574	0.115199	0.169159	0.20491	0.17551	0	0.05255	0.063735	0.16673	0.233368	0.142116	0.188783	0.155307	0.141843	0.041757	0.091188	0.091229	0.192757	0.091935	0.20324	0.149106	0.193211	0.214757	0.186194	0.179363	0.176658	0.151375	0.300114	0.13542	0.0448078	0.00829991	-0.0414278	0.115134	0.163645	0.0827664	0.220081	0.155551	0.150123	0.284113	0.328223	0.31248	0.0782023	-0.0878933	0.0755223	0.220081	0.155551	0.150123	0.138518
-4.47817	0.204934	0.266288	0.212132	0.215995	0.250822	0.258242	0.128006	0.125286	0.131961	0.295778	0.307183	0.265831	0.164238	0.084507	0.192041	0.134081	0.184725	0.199948	0.316081	0.291595	0.250132	0.181183	0.16255	0.205183	0.305827	0.29055	0.28277	0.207334	0.318275	0.178054	0.126651	0.125253	0.0818152	0.227957	0.212948	0.229649	0.166598	0.172	0.593904	0.0618759	0.103487	0.0123683	0.166689	-0.0463346	0.130966	0.166598	0.172	-0.0593904	0.15377
-4.30208	0.295241	0.333961	0.266153	0.329114	0.276849	0.281424	0.245591	0.216021	0.242338	0.357402	0.439288	0.308474	0.240531	0.26483	0.284896	0.007606	0.067044	0.110545	0.387361	0.30944	0.285022	0.235041	0.310088	0.211919	0.373993	0.411874	0.379933	0.266833	0.368692	0.251322	0.0505751	0.0296875	-0.0327411	0.390159	0.374862	0.393826	0.216394	0.425808	0.288395	0.517441	0.599427	0.635175	0.312941	0.164359	0.215706	0.216394	0.425808	0.288395	0.0154178
-4.12599	0.348789	0.352953	0.314175	0.351221	0.329359	0.355081	0.074915	0.048287	0.044144	0.507322	0.637402	0.479623	0.3414	0.263265	0.34411	0.372682	0.378538	0.444366	0.541599	0.414208	0.344084	0.271409	0.264981	0.263641	0.461477	0.516754	0.497779	0.324924	0.395821	0.326833	0.342869	0.363288	0.284662	0.475049	0.479747	0.422357	0.318736	0.384267	0.383966	0.493248	0.557491	0.505233	0.318441	0.138861	0.191976	0.318736	0.384267	0.383966	0.270348
-3.9499	0.471264	0.288734	0.236881	0.313959	0.431498	0.400517	0.419659	0.400779	0.424548	0.604502	0.789599	0.612401	0.462838	0.344619	0.337114	0.440356	0.421985	0.422709	0.622535	0.574385	0.483997	0.480809	0.833715	0.448821	0.604303	0.707824	0.676412	0.432155	0.4726	0.472366	0.30873	0.278655	0.249675	0.606556	0.529221	0.58015	0.255707	0.380785	0.324143	0.13619	0.184935	0.131565	0.38898	0.23095	0.280829	0.255707	0.380785	0.324143	0.312541
-3.77381	0.377351	0.506055	0.555909	0.360368	0.45809	0.42731	0.52482	0.545853	0.527414	0.693699	0.941381	0.694316	0.615287	0.570044	0.51375	0.525023	0.543443	0.543204	0.700646	0.732776	0.637799	0.571679	0.88102	0.601081	0.654344	0.818211	0.772478	0.460288	0.550871	0.492886	0.404066	0.345585	0.398504	0.749905	0.68576	0.671916	0.452748	0.530341	0.576476	0.643065	0.691072	0.627362	0.388302	0.351881	0.532118	0.452748	0.530341	0.576476	0.35943
-3.59772	0.64482	0.680892	0.690692	0.600961	0.59935	0.559178	0.550935	0.585708	0.62338	0.708269	0.931915	0.883232	0.640953	0.567292	0.610981	0.571044	0.662765	0.631496	0.800106	0.891461	0.862051	0.586466	1	0.653081	0.805357	0.903256	0.843638	0.65677	0.679176	0.476295	0.900175	0.791789	0.737901	0.785219	0.759002	0.808758	0.591242	0.416907	0.53072	0.467229	0.526227	0.428823	0.465995	0.407925	0.536044	0.591242	0.416907	0.53072	0.299852
-3.42163	0.728913	0.797691	0.823921	0.585386	0.613603	0.710476	0.509563	0.531885	0.498894	0.800385	0.929982	0.787017	0.651551	0.659574	0.786662	0.700591	0.618365	0.660701	0.72485	0.791198	0.710625	0.573361	0.76371	0.643788	0.745737	0.938598	0.844742	0.600562	0.659217	0.646449	0.575464	0.542298	0.474734	0.854126	0.755831	0.842944	0.549739	0.469524	0.629378	0.89029	0.868411	0.886387	0.772094	0.679574	0.685658	0.549739	0.469524	0.629378	0.438772
-3.24554	0.763964	0.842729	0.794598	0.715284	0.609367	0.696942	0.646864	0.704408	0.683689	0.870288	0.987674	0.761338	0.78235	0.875937	0.755015	0.690413	0.80265	0.739746	0.901464	0.918069	0.938364	0.78225	0.829323	0.819922	0.787426	0.86413	0.777916	0.715388	0.842849	0.76761	0.698304	0.704947	0.61324	0.937554	0.772516	0.803042	0.549325	0.592018	0.533819	0.578973	0.479818	0.525131	0.630565	0.539067	0.461737	0.549325	0.592018	0.533819	0.514225
-3.06944	0.826946	0.88673	0.926048	0.645695	0.745515	0.906124	0.866279	0.811849	0.798565	0.863276	0.916331	0.776719	0.61534	0.884284	0.819482	1	0.926075	0.879535	0.95448	1	0.91995	0.66175	0.745024	0.693441	0.677082	0.774904	0.788167	0.848363	0.838676	0.799941	0.939895	0.910813	0.833234	0.962056	0.839519	0.721809	0.681026	0.657866	0.764326	0.706795	0.59017	0.54442	0.860147	0.768015	0.715051	0.681026	0.657866	0.764326	0.704989
-2.89335	0.851233	0.935874	0.908269	0.866764	0.65049	0.950728	0.901304	0.877918	0.90382	0.79911	0.72764	0.822248	0.800036	1	0.946235	0.892647	0.955927	0.909815	0.956892	0.942977	0.977682	0.811709	0.685823	0.936698	0.776826	0.765805	0.766606	0.726155	0.898859	0.893185	0.855703	0.926964	0.845802	0.974725	0.836506	0.942855	0.63989	0.773689	0.81051	0.835381	0.602153	0.625678	0.856864	0.791691	0.697906	0.63989	0.773689	0.81051	0.329997
-2.71726	0.888258	0.959596	0.923171	0.821833	0.804707	1	0.868005	0.831344	0.98844	0.692678	0.640088	0.877386	0.526216	0.965811	0.867984	0.994575	0.889992	0.909831	1	0.935084	0.964078	0.613653	0.660692	0.899871	0.702874	0.656599	0.632129	0.83312	0.852608	0.893922	0.922841	0.68721	0.873717	0.971966	0.766462	0.789195	0.689968	0.847182	0.523778	1	0.82072	0.846606	0.915402	0.761149	0.738573	0.689968	0.847182	0.523778	0.825493
-2.54117	1	0.970766	0.900804	0.81751	1	0.91558	0.878561	0.833468	0.978139	0.943342	0.855809	0.961828	0.957903	0.889295	0.834659	0.837659	0.943504	0.999551	0.968482	0.986013	1	0.94516	0.470801	0.892467	0.848983	0.87665	0.868815	0.879122	1	0.964262	1	1	0.892878	1	0.880982	0.885997	0.609378	0.63553	0.943223	0.844715	0.728407	0.728484	1	0.948872	0.813435	0.609378	0.63553	0.943223	0.826667
-2.36508	0.819498	0.885426	0.93922	0.944976	0.906968	0.681797	0.926137	0.882985	0.923366	0.961937	0.926488	1	0.996173	0.943978	1	0.928838	1	1	0.942304	0.945429	0.972279	0.939235	0.513064	1	0.868418	0.893487	0.893785	0.909854	0.736646	0.940677	0.987593	0.931344	1	0.973827	0.81489	0.870592	1	0.924763	0.825309	0.780541	0.870509	0.766648	0.898946	0.80318	0.736285	1	0.924763	0.825309	0.927543
-2.18899	0.984144	1	0.87581	1	0.97122	0.915381	0.952051	0.935042	0.972288	1	1	0.986648	1	0.942131	0.973111	0.952126	0.92776	0.994643	0.961662	0.939939	0.939978	0.929337	0.702575	0.949126	0.925831	0.973884	1	1	0.879223	0.975204	0.950769	0.862967	0.926193	0.948636	0.970173	1	0.94591	0.894271	0.778145	0.821419	0.867591	0.79678	0.992001	1	0.834741	0.94591	0.894271	0.778145	1
-2.0129	0.877732	0.947191	1	0.827	0.94744	0.831701	1	1	1	0.773745	0.893325	0.709737	0.923755	0.907267	0.891565	0.880303	0.891383	0.970331	0.922742	0.920915	0.866549	0.976572	0.584241	0.874125	0.912851	0.987771	0.916038	0.98641	0.853854	0.881304	0.994489	0.899247	0.836584	0.950508	1	0.941641	0.767637	0.901147	0.749358	0.934116	0.972153	0.806391	0.690863	0.854566	1	0.767637	0.901147	0.749358	0.783179
[truncated: 2 more columns]

## Sheet: Stopped Flow-SuppFig3A
Time	WT				G149M				G149T				G149V				G149K				P151T
0.004	0	0	0	0	0	0	0		0	0	0		0	0	0		0	0	0		0	0	0
0.008	6.15202	6.41054	6.32634	6.35241	2.47439	2.68953	2.80105		1.83987	2.59982	2.18605		2.43074	2.34236	2.43057		1.94377	1.9311	1.83		3.09937	2.24294	2.1548
0.012	11.5787	12.3127	11.7812	11.7324	4.67894	4.70035	4.902		3.73921	4.24992	3.94729		4.52262	4.36557	4.46682		2.90626	2.54367	2.67764		4.67099	3.68532	4.04535
0.016	16.9214	17.3582	16.9161	17.0234	6.68425	6.91401	7.06382		5.58807	6.13262	5.99791		6.44874	6.50852	6.59526		3.3798	3.2411	3.31337		6.22639	5.09589	5.29747
0.02	21.4334	22.0184	21.4291	21.3728	8.60678	9.00238	8.91101		7.52773	7.85925	7.60359		8.30504	8.22826	8.4383		4.41937	4.03844	5.08044		7.39847	6.50829	6.55432
0.024	26.1844	26.6094	25.4426	25.7497	10.1125	10.304	10.8973		9.38489	9.46887	9.44887		10.121	10.1949	10.4935		4.07446	4.57067	4.52534		8.55654	7.29641	7.90398
0.028	30.3334	30.5485	29.8905	30.1102	12.0376	12.1457	12.3745		10.9989	11.3043	11.1349		11.9199	12.0169	12.3452		5.69114	5.4584	5.01357		10.0375	8.83607	8.74188
0.032	33.9411	34.4622	33.6514	33.7519	13.8087	14.0523	14.071		12.5703	13.058	12.7785		13.7282	13.7023	13.9871		5.76917	6.18846	6.83472		10.7393	10.1106	9.45238
0.036	37.6622	38.3127	37.481	37.3337	15.3193	15.8215	15.8995		14.6254	14.9411	14.4606		15.7267	15.6466	15.7564		7.19653	7.12891	7.35048		11.0938	10.2657	10.8093
0.04	41.0262	41.7911	41.0874	41.0175	16.8635	17.627	17.2955		16.2625	16.4331	16.2538		17.5477	17.5713	17.6969		8.7082	7.80474	8.58163		11.5778	11.2289	11.8693
0.044	44.5487	45.102	44.3362	44.3175	18.633	19.3596	18.9211		18.1549	18.2862	18.2208		19.5858	19.3091	19.3083		10.1881	8.85314	9.35748		13.1789	12.4962	12.9809
0.048	47.6173	48.1258	47.3203	47.4072	20.3415	20.6203	20.5271		19.8276	19.7953	19.9117		21.0928	21.2225	20.9566		10.4135	8.82251	10.2494		14.0447	13.2718	13.7842
0.052	50.5379	51.1549	50.2995	50.199	22.265	22.3763	22.1527		21.6703	21.3838	21.5461		22.6764	22.57	22.8658		11.5032	9.51492	10.4087		14.5618	14.0578	14.5245
0.056	52.9897	53.6776	52.789	52.8976	23.3055	23.686	23.3617		22.9785	22.7252	23.2724		24.1854	24.3338	24.4329		12.0061	9.25131	11.4712		15.7748	14.9995	15.7614
0.06	55.674	55.9758	55.4524	55.2289	24.6646	25.0607	24.7429		24.5047	24.511	24.9035		25.7218	25.9672	25.9408		12.7147	10.0858	11.9181		16.8123	15.8352	16.4802
0.064	58.0684	58.7066	57.6567	57.6323	26.1367	26.5342	25.8903		26.1431	25.7693	26.3358		27.3311	27.3962	27.4494		12.9498	10.8445	12.8518		17.0014	16.7871	17.6475
0.068	59.9909	60.7599	59.8038	59.9212	27.6434	27.6057	27.4763		27.3856	27.2692	27.9239		28.7839	28.8391	29.1562		13.471	12.0114	13.1832		18.5273	17.5917	18.7308
0.072	62.4586	62.6967	61.9101	62.1449	28.8559	29.0343	28.6201		28.638	28.5176	29.073		29.8861	30.2654	30.4115		14.1869	12.1721	14.1031		19.1377	18.5147	19.3408
0.076	64.1474	64.9532	64.0405	63.7963	30.062	30.2309	29.9431		29.9892	29.5727	30.5919		31.2552	31.3996	31.6871		14.804	12.4035	15.0309		20.0366	19.2444	19.5705
0.08	65.9048	66.466	65.8317	65.6309	31.5221	31.3457	30.9816		31.2389	31.1718	31.799		32.6236	32.7629	33.0082		16.0305	13.9807	15.3691		20.4889	20.4066	20.2373
0.084	67.9322	68.3375	67.5214	67.1576	32.34	32.5986	32.0592		32.7798	32.2662	32.8488		33.7605	34.1952	34.3678		16.9323	14.1519	15.4168		21.3606	20.5116	21.0301
0.088	69.5406	69.917	69.2466	69.1196	33.4761	33.8343	33.5019		33.8075	33.5255	33.96		35.1191	35.2637	35.5569		16.7641	14.9417	16.262		21.7774	20.7369	21.3871
0.092	70.8137	71.5139	70.5936	70.3862	34.6713	34.7293	34.343		34.988	34.5209	35.2323		36.3143	36.4783	36.6897		17.5836	15.373	17.2813		22.2481	21.4617	21.6372
0.096	72.4001	72.862	72.001	72.1013	35.8388	35.7256	35.4643		36.1362	36.0088	36.5206		37.3939	37.8374	37.8623		18.1905	15.5854	17.5468		22.7545	22.1449	22.7812
0.1	73.5776	74.288	73.3426	73.1409	36.8081	36.8529	36.9106		37.1692	37.1595	37.6786		38.5608	39.1176	39.2195		18.402	16.2913	17.562		23.4423	22.5749	23.4218
0.104	74.7994	75.2267	74.7639	74.4729	37.8429	38.0972	37.4052		38.5698	38.5545	39.0069		39.5832	40.1189	40.2908		19.6955	17.3623	18.2553		24.1356	23.4782	24.2903
0.108	76.01	76.4967	76.1303	75.5897	39.0108	38.683	38.5897		39.4133	39.3607	39.9584		41.0556	41.1534	41.5807		19.6998	17.7108	19.4048		25.1514	24.1468	24.809
0.112	77.3648	77.7388	77.3639	77.0616	39.9483	40.0561	39.626		40.7065	40.2083	41.0064		41.9856	42.3344	42.2792		20.2726	17.9533	19.8537		25.6928	24.2982	25.2112
0.116	78.3901	78.7287	78.4836	78.2211	41.0466	40.8368	40.69		41.7012	41.2455	41.9845		43.0672	43.2773	43.4287		20.8449	18.8621	20.9658		26.0751	24.8329	25.0878
0.12	79.1762	80.3615	78.9494	78.9993	41.7521	41.9856	41.705		42.6671	42.5241	43.0162		44.0115	44.6313	44.5079		21.0558	18.8436	21.2053		26.657	25.7413	26.0142
0.124	80.3144	81.1181	80.3114	79.6099	42.8504	42.8203	42.5668		43.8619	43.3056	43.9483		45.1256	45.5149	45.6441		21.7703	19.8076	21.3808		27.4513	25.9245	26.7855
0.128	81.1997	82.2073	81.0811	80.8609	43.7866	43.6884	43.5728		44.6264	44.5952	44.7812		46.1426	46.5095	46.7604		22.9153	20.3383	21.5145		27.6725	26.6143	27.0766
0.132	82.3219	82.6414	82.0619	81.7074	44.7485	44.6238	44.2729		45.5308	45.4803	46.0311		46.9417	47.4553	47.6047		23.4178	20.8555	22.3037		28.2445	26.9573	27.3394
0.136	83.0788	83.5638	82.8046	82.5694	45.5955	45.4964	45.2941		46.3729	46.2081	46.8487		47.9162	48.513	48.6532		23.873	21.3511	23.5299		28.5231	27.5304	27.7955
0.14	83.7173	84.4798	83.4124	83.1718	46.3059	46.3562	46.1781		47.478	47.3974	47.7641		49.1862	49.3178	49.6039		24.0647	22.0992	23.8637		28.8449	28.2238	28.2356
0.144	84.5418	84.9629	84.286	84.1244	47.1144	47.3015	46.8605		48.1277	48.2925	48.6951		50.1321	50.212	50.4581		24.863	22.4808	23.788		29.3182	28.4118	28.7877
0.148	85.2779	85.7469	85.1202	84.8843	48.069	47.8972	47.5239		49.0957	49.1135	49.6584		50.8529	51.2688	51.347		24.7045	23.3133	24.1066		29.8559	29.1249	29.305
0.152	86.0006	86.443	85.7432	85.6075	48.926	48.8089	48.6768		50.1492	49.8509	50.3932		51.8527	51.9429	52.1635		25.9011	23.3289	25.3058		30.369	28.7925	29.8495
0.156	86.5259	86.7527	86.3587	86.1563	49.8356	49.3767	49.3546		50.8036	50.7488	51.127		52.6079	52.9818	53.0997		25.8211	23.8531	25.5998		30.784	29.8424	30.5483
0.16	87.2058	87.688	86.656	86.6621	50.4311	50.6739	50.0725		51.6367	51.5615	52.2973		53.4462	53.6326	53.9699		26.7012	24.185	25.8683		31.0413	30.0377	30.4235
0.164	87.4849	88.0092	87.4074	87.2535	51.1863	51.4664	50.9851		52.7907	52.6761	53.004		54.2239	54.6326	54.7396		27.3159	25.3388	26.8467		31.8293	31.0394	30.8872
0.168	88.2283	88.5083	88.27	87.7174	51.9971	52.1515	51.5123		53.4835	53.4481	53.8307		54.8439	55.2033	55.6249		27.8853	25.9022	27.1624		31.7943	30.8705	31.7622
0.172	88.6405	89.3421	88.5469	88.4956	52.7665	52.6136	52.527		53.9666	54.1136	54.5838		55.835	56.026	56.3126		28.0896	27.0003	27.9161		32.4138	31.2706	31.6651
0.176	89.1187	89.8666	89.5001	88.9012	53.6864	53.2756	52.9588		54.8599	54.7903	55.2056		56.6493	56.9317	57.059		28.54	26.944	28.0454		32.9992	31.4465	32.0054
0.18	89.7438	90.2097	89.8581	89.3272	54.3413	54.2415	53.8741		55.7555	55.4867	55.9327		57.4151	57.9716	57.9513		28.8044	27.5174	28.6384		32.8186	32.2408	32.1754
0.184	90.3948	90.3267	90.0726	89.9876	54.8569	54.725	54.5313		56.487	56.5671	56.9286		58.1261	58.3265	58.7434		29.9394	28.0949	28.7613		33.3161	32.3293	32.871
0.188	90.4711	90.8722	90.3176	90.367	55.4735	55.4553	55.1461		57.408	57.1079	57.563		58.6307	59.226	59.4805		30.0203	28.2631	29.2864		34.0588	33.143	32.9805
0.192	90.8496	91.473	90.7576	90.4433	55.9885	55.9533	55.8311		57.8381	57.5959	58.3514		59.5753	60.123	60.3564		30.674	28.3459	30.0023		34.0562	33.1266	33.4708
0.196	91.2934	91.8885	91.1574	90.9659	56.8002	56.8711	56.8207		58.5085	58.304	58.676		60.3191	60.6657	60.8325		31.5835	28.5272	30.3145		34.3592	33.4857	33.5458
0.2	91.9208	92.3228	91.6852	91.668	57.4612	57.5751	57.4242		59.1435	59.1665	59.681		60.8032	61.1201	61.6281		31.5383	29.5008	30.9005		35.1863	33.5607	34.1999
0.204	91.9616	92.6141	91.9468	91.6826	58.2084	58.1054	58.056		59.9644	59.9443	60.2608		61.5668	62.1151	61.9739		32.0556	29.9592	31.0672		35.002	34.0036	34.0797
0.208	92.5299	92.6461	92.3511	92.3428	58.8858	58.8614	58.3932		60.371	60.7249	61.0158		62.2485	62.8176	62.8579		32.3582	30.4668	31.6931		35.5715	34.5807	34.5722
0.212	92.7948	93.1268	92.819	92.6403	59.4572	59.4933	59.1609		61.2705	61.2478	61.5292		62.9205	63.2382	63.7451		33.2152	31.1683	32.1056		35.5586	34.6878	34.6137
0.216	92.8307	93.2295	92.8993	92.6007	60.1448	59.8144	59.7782		61.8935	61.8452	62.0915		63.6071	63.8344	64.0311		33.3775	31.3445	32.7827		36.0296	34.9222	35.3755
0.22	93.1676	93.7079	93.1379	92.9066	60.6533	60.3258	60.1235		62.5105	62.2969	62.7083		64.2766	64.6269	64.8139		33.3895	31.6804	33.4956		36.2401	35.7122	35.7559
0.224	93.3452	93.9006	93.3918	93.2794	61.1708	61.2055	61.0393		62.9327	63.0342	63.5729		64.7524	65.3207	65.4686		33.9777	31.8767	33.5723		36.3952	35.6475	35.8287
0.228	93.6274	93.9806	93.6807	93.506	61.8709	61.7868	61.314		63.808	63.7465	63.9493		65.5611	65.9874	65.9612		34.0538	32.3839	34.0025		37.1969	35.8395	36.3874
0.232	93.581	94.6089	93.9473	93.9072	62.2104	62.4969	62.0389		64.2012	64.3022	64.6922		65.7521	66.2085	66.6692		35.1421	33.1907	34.3934		36.7369	35.7283	36.3387
0.236	94.4892	94.7782	94.0974	93.6488	63.0905	62.8529	62.4982		65.0083	64.9474	65.2233		66.5762	67.1248	67.1163		35.5602	33.7355	35.4338		37.2901	36.075	36.3933
0.24	94.555	94.581	94.0836	94.3713	63.7364	63.3134	63.4356		65.6394	65.2833	65.8659		67.2376	67.4576	67.672		35.9543	34.2201	34.9205		37.6749	37.0149	36.6863
0.244	94.8201	94.8657	94.7864	94.6378	63.6683	63.9979	63.805		66.2997	65.7962	66.2185		68.0441	68.1825	68.4067		36.0376	34.811	35.7843		37.9536	37.1944	37.079
0.248	95.0632	95.2606	95.1114	94.5447	64.5603	64.1075	64.3556		66.8185	66.6222	67.0165		68.3229	68.6653	68.9763		36.9447	34.9868	36.1132		38.2208	37.0046	37.0484
0.252	95.0728	95.1754	94.934	95.0296	65.014	65.0227	64.7521		66.9899	66.9294	67.4635		68.94	68.9898	69.6805		37.0487	35.5808	36.1619		38.0406	37.3009	37.9176
0.256	95.1096	95.5935	95.0532	94.8885	65.5806	65.6523	65.4998		67.7699	67.4381	68.1029		69.309	69.5303	69.6778		38.2983	35.5908	37.0474		38.7468	37.5082	37.9558
0.26	95.214	95.6673	94.9807	95.1132	66.1774	66.2426	65.7472		68.0683	68.0778	68.6712		70.2047	70.2138	70.4095		38.7555	36.1888	37.4348		38.3129	37.8253	38.2965
0.264	95.3752	95.7736	95.378	95.2515	66.6153	66.8739	66.4743		68.8296	68.64	69.3979		70.4516	70.7758	70.7561		38.3489	36.3359	37.6851		38.9067	38.0579	38.4014
0.268	95.6529	95.8605	95.5863	95.4535	66.9185	67.1616	66.9741		69.3599	69.229	69.4667		70.8625	71.278	71.5106		39.1409	36.8732	38.5101		39.1102	38.1804	38.0457
0.272	95.3421	96.1931	95.749	95.9258	67.61	67.4952	67.214		69.5904	69.5693	70.2014		71.5487	71.7043	71.7316		38.927	36.7713	38.4359		39.5175	38.417	38.7978
0.276	95.8803	96.4608	95.8963	95.7006	68.0903	67.808	67.9057		70.1196	70.134	70.5436		71.6375	71.9333	72.2308		39.5267	37.1483	39.4891		39.2064	38.759	39.1243
0.28	96.0937	96.204	96.0242	95.9049	68.3967	68.3874	68.2423		70.6264	70.6423	70.9742		72.347	72.3773	72.8303		39.8659	38.2299	39.8244		39.9067	39.3683	39.4304
0.284	96.1913	96.553	96.0273	96.286	69.0743	68.928	68.9424		71.1783	70.8914	71.5872		72.7106	73.1454	73.3968		40.4261	38.501	39.4733		40.0172	38.8544	39.4504
0.288	96.3161	96.3217	96.4011	96.3204	69.4234	69.4692	69.6409		71.5243	71.5092	71.9377		73.2533	73.4514	73.8727		41.0524	38.9549	40.2094		40.1127	39.1726	39.7448
0.292	96.248	96.7512	96.4555	96.022	69.7882	69.7759	69.7935		72.085	71.8723	72.0643		73.8887	73.9834	74.1394		41.1348	39.1553	40.6637		40.3954	39.3185	39.5421
0.296	96.4817	96.8513	96.3574	96.1519	70.2377	70.0819	69.807		72.3139	72.2931	72.8602		73.9442	74.4748	74.6982		41.5659	39.8451	41.2133		40.6689	39.4195	39.9803
0.3	96.6417	97.2916	96.658	96.4098	70.6041	70.2556	70.834		72.8345	72.9516	73.3593		74.6055	74.9511	75.1138		42.0288	40.3809	41.5138		40.778	39.7991	40.3032
0.304	96.937	97.0064	96.4325	96.6883	70.9019	71.233	70.8417		73.4411	73.4538	73.3498		75.2169	75.4665	75.4855		42.5592	40.6912	41.4046		40.9169	40.4281	40.2981
0.308	96.6981	96.939	96.8192	96.7639	71.4175	71.5076	71.6781		73.8226	73.5724	74.0455		75.3124	75.7279	76.005		42.8372	41.3103	42.1942		41.3592	40.4043	40.2774
0.312	96.8475	97.0536	96.8586	96.8844	72.1445	71.9982	71.7866		74.1929	74.1758	74.5001		76.0263	76.2035	76.3162		43.3632	41.4559	42.6028		41.4414	40.5276	40.6668
0.316	97.3129	97.0931	97.0511	97.1671	72.3759	72.6381	71.9421		74.4135	74.5928	74.7092		76.0406	76.3271	76.6992		43.2457	41.3083	42.475		41.2531	40.7199	41.1455
0.32	97.2096	97.4204	96.9941	97.1395	72.5693	72.6792	72.562		75.1162	74.6386	75.353		76.5474	76.7872	77.0409		44.0661	42.6022	43.361		41.8295	40.9789	41.4119
0.324	97.2649	97.5481	97.0013	97.4023	73.2989	73.0739	72.9904		75.3875	75.4772	75.8572		77.1712	77.3776	77.2709		44.7169	43.0421	43.4967		41.5454	41.2341	40.895
0.328	97.2944	97.4262	97.4986	97.4332	73.6333	73.4364	73.2969		75.8309	75.8677	76.0739		77.4003	77.6316	77.9292		44.6996	42.6941	44.0872		42.3426	40.9785	41.073
0.332	96.9674	97.5265	97.3186	97.6167	74.1392	73.6472	73.5539		76.3142	76.1636	76.3727		77.6002	77.9145	78.4397		45.1856	43.1776	44.1545		42.3953	41.6324	41.1338
0.336	97.4065	97.6303	97.2156	97.4578	74.1261	74.1965	74.2389		76.447	76.4927	76.7853		78.0731	78.2272	78.5967		45.3648	43.8284	45.3734		42.4823	41.9327	41.8079
0.34	97.3604	97.6477	97.2301	97.1861	74.5916	75.0111	74.5226		76.8992	76.827	77.4501		78.4323	78.6676	78.9361		46.2136	44.0151	45.0533		42.4477	41.5311	41.9488
0.344	97.9007	97.7235	97.7844	97.5323	74.8153	74.7201	74.7986		77.0893	77.3929	77.6406		78.7036	79.0611	79.6617		45.9843	44.7146	45.7844		42.605	41.7184	42.0129
0.348	97.5766	97.6668	97.6246	97.7934	75.5648	75.4462	75.1476		77.8374	77.5899	77.9948		79.0672	79.5593	79.5946		46.6838	44.8075	45.3867		43.0097	41.9934	42.2749
0.352	97.2742	97.7723	97.7745	97.6898	75.3963	75.3536	75.3203		78.108	77.8593	78.2882		79.4435	79.8008	79.9144		46.7729	44.945	45.956		42.9331	41.8625	42.3171
0.356	97.5311	97.7759	97.8698	97.529	76.0894	76.3204	76.0043		78.3435	78.0447	78.6002		79.8288	80.2132	80.3916		46.9266	45.408	46.4821		42.9784	42.1195	42.5061
0.36	97.9578	97.7842	97.5171	97.6488	76.2918	76.3291	75.9956		78.8432	78.5252	78.8183		80.097	80.5349	80.6915		47.284	45.538	46.6645		43.2364	42.4812	43.0084
0.364	97.7232	98.0125	97.4873	97.8161	76.6971	76.4438	76.3672		78.9836	78.7774	79.4906		80.5534	80.8155	81.0185		47.7368	45.998	46.0956		43.8413	42.441	42.8981
0.368	97.6761	97.9029	97.7485	97.7001	76.9229	77.1436	76.6483		79.4766	79.4131	79.8197		80.7051	81.0906	81.3549		47.9584	46.235	46.8779		43.7845	42.6901	42.8664
0.372	97.7302	98.0915	98.0104	97.9268	77.2698	77.4493	77.2873		79.6817	79.5105	80.0267		81.1138	81.2318	81.5326		48.3703	46.1672	47.6414		43.441	42.6429	43.3221
0.376	97.8866	97.926	97.8827	97.7455	77.2605	77.7294	77.2528		79.9446	79.6799	80.4987		81.4473	81.743	81.961		48.4002	46.9173	48.08		43.4181	43.0898	43.2191
0.38	97.7543	97.7778	97.8799	97.994	78.1502	78.2909	77.3658		80.2489	80.2156	80.5545		81.5925	81.8647	82.3325		49.1314	47.5219	48.1203		43.9607	43.3004	43.4095
0.384	97.9487	97.9724	97.8944	97.9715	78.2214	78.1476	77.96		80.8225	80.3842	80.9381		82.1395	82.2409	82.6028		49.1984	48.0737	48.4724		43.95	43.2972	43.1288
0.388	97.8894	98.1018	97.8397	98.0017	78.5958	78.5703	78.5094		81.1161	80.9471	81.2488		82.1857	82.4045	82.5716		49.6604	48.3649	49.2895		44.0049	43.4215	43.6242
0.392	98	98.0456	97.8782	98.2138	79.002	79.0981	78.3458		81.3291	81.1488	81.5752		82.6127	82.6899	83.1625		49.6941	48.4256	49.2394		44.1328	43.2628	43.5936
0.396	98.0576	98.1716	97.7806	98.218	79.0341	79.1827	78.8179		81.2987	81.3437	81.9475		82.7399	83.2944	82.8617		50.0275	48.9072	49.0142		44.1298	43.133	43.7458
0.4	98.2838	98.4148	98.127	98.0226	79.5051	79.6217	79.1312		81.9553	81.5363	81.972		83.0131	83.2969	83.7392		50.54	49.219	49.7581		44.3665	43.3827	44.0858
0.404	98.1457	98.4298	98.2229	98.2627	79.4166	79.7063	79.4674		82.2667	81.9294	82.166		83.6103	83.781	84.1631		51.1003	49.7156	50.4577		44.8453	43.608	44.156
0.408	98.1534	98.178	98.2129	97.9818	80.014	80.0027	79.5164		82.1632	82.3423	82.4616		83.88	84.1363	84.2693		51.1027	50.1619	50.5521		44.8471	43.7876	44.2677
0.412	98.2869	98.3374	98.2915	98.1052	80.3098	80.4917	80.0345		82.6361	82.557	82.936		84.1535	84.293	84.4754		51.1725	49.9049	50.6323		45.0067	43.8622	43.843
0.416	98.3173	98.2157	98.2173	98.1637	80.7122	80.2212	80.5701		82.7682	82.6277	82.9489		84.2011	84.3465	84.5891		52.0001	50.1639	51.5291		45.0701	44.3526	44.4654
0.42	98.014	98.2183	97.9451	98.2845	80.7096	80.7311	80.7398		82.924	83.082	83.5615		84.3131	84.735	84.7719		52.1321	50.5937	51.4209		44.6879	44.3566	44.4457
0.424	98.1433	98.285	98.5106	98.4111	80.9878	81.0442	80.6148		83.3932	83.2078	83.6555		84.6439	85.2039	85.2991		52.5536	51.2038	51.8182		45.7409	44.5384	44.7304
0.428	98.4211	98.35	98.4693	98.3977	81.5663	81.0076	81.0554		83.6633	83.5048	84.0567		84.9183	85.265	85.3456		52.6326	51.2706	52.3792		45.3148	44.0688	44.4781
0.432	98.2585	98.6133	98.3619	98.3453	81.2881	81.5348	81.5568		83.8689	83.6749	84.2097		85.2342	85.6918	85.6084		52.637	51.3143	52.422		45.1652	44.4813	44.5327
0.436	98.4536	98.6445	98.3166	98.3256	82.0909	81.9638	81.3413		84.1229	83.7219	84.4824		85.4959	85.6372	85.6525		52.9135	51.7074	53.3512		45.5271	44.8858	45.1213
0.44	98.3211	98.6354	98.4649	98.2192	81.5586	81.8555	81.7658		84.4343	84.0968	84.5565		85.8378	85.9982	86.1255		53.1553	52.4244	52.8743		45.8599	44.6591	44.7846
0.444	98.2136	98.577	98.3593	98.4237	82.1614	82.341	82.2086		84.715	84.4762	84.8912		85.9278	86.3003	86.3923		53.7922	52.2326	53.1418		45.5544	44.9425	45.3182
0.448	98.1878	98.8148	98.539	98.4733	82.9138	82.5394	82.6614		85.054	84.6497	85.125		86.2704	86.4402	86.3471		53.6944	52.3551	53.4746		46.1102	45.0222	44.6842
0.452	98.4621	98.8279	98.4799	98.5574	82.6944	82.9303	82.378		85.3557	84.8714	85.0891		86.3255	86.5405	86.5114		54.1067	53.0706	53.4407		46.1703	44.9802	45.6458
0.456	98.3283	98.8517	98.375	98.4134	83.0303	82.7691	82.9048		85.2919	85.3899	85.3167		86.5778	86.8538	87.068		54.0224	53.4979	54.0204		45.7409	44.8756	45.2975
0.46	98.2368	98.5673	98.479	98.5113	82.8317	83.3398	83.0327		85.6761	85.5953	85.945		86.5972	87.0776	87.2856		54.7007	53.4608	54.0951		46.352	45.3799	45.3582
0.464	98.4644	98.5392	98.402	98.416	83.2963	83.419	83.1966		85.9183	85.7218	85.832		86.7976	87.2511	87.4946		55.2426	54.2441	54.5101		46.5179	45.5072	45.4016
0.468	98.4185	98.8248	98.5379	98.4254	83.8289	83.5981	83.4561		86.2532	86.248	86.1374		87.2551	87.5161	87.5925		55.3438	53.8278	55.1026		46.017	45.3715	45.5617
0.472	98.3653	98.7652	98.7552	98.6943	83.9383	83.6712	83.4816		86.1531	85.9679	86.1746		87.2123	87.5474	87.6881		55.6728	54.6016	55.135		46.495	45.2574	45.3775
0.476	98.6412	98.8956	98.5893	98.5405	84.2534	84.0279	84.0593		86.5214	86.3847	86.5633		87.4724	87.506	87.8863		56.1488	54.7125	55.0701		45.8843	45.6999	45.9097
0.48	98.4398	98.4613	98.4466	98.6283	84.3031	84.348	83.9308		86.3783	86.4366	86.7948		87.8014	88.0037	88.1884		56.0958	54.4705	55.4797		46.5212	45.648	45.9468
0.484	98.4775	98.4053	98.4712	98.6051	84.6467	84.3643	84.448		86.9614	86.7625	86.6626		87.9984	88.0946	88.7312		56.3935	55.5048	56.3839		46.4946	45.5843	45.8689
0.488	98.6126	98.8208	98.651	98.4228	84.983	84.7761	84.5752		87.0174	87.183	87.2648		88.0455	88.5758	88.3865		56.3689	55.4245	56.1257		46.9723	45.5258	45.7852
0.492	98.281	98.6445	98.7195	98.7249	85.0991	85.1978	84.3768		86.9453	87.1379	87.0215		88.3558	88.6051	88.7632		56.9292	55.9818	56.7585		46.8345	45.7405	46.1561
0.496	98.8066	98.6766	98.6139	98.6285	85.2544	85.1805	84.8902		87.3707	86.9304	87.6463		88.4129	88.6577	88.8098		57.5395	56.6497	56.5746		46.9432	46.3213	46.0742
0.5	98.6873	98.7431	98.4729	98.4186	85.0346	85.4808	85.1684		87.3424	87.6319	87.6215		88.4638	89.1635	88.9849		57.5299	56.2153	56.8195		46.7327	45.9914	46.2347
0.504	98.7644	98.7081	98.6437	98.8249	85.2076	85.2798	85.3664		87.6676	87.5333	87.9956		88.9055	88.9865	89.3352		58.0145	56.4438	57.5329		47.3523	45.9541	46.2504
0.508	98.8569	98.7057	98.577	98.8988	85.7392	85.8868	85.408		87.9216	87.9185	88.1908		89.1669	89.6906	89.6281		58.2375	56.8163	57.8176		46.6454	45.923	46.1063
0.512	98.4138	98.6359	98.88	98.8483	86.0123	85.9131	85.7758		88.1912	87.9578	88.2755		89.3055	89.4168	89.3176		58.7082	57.3752	57.5122		46.9874	45.8535	46.3851
0.516	98.6244	98.8827	98.4693	98.7256	86.3257	86.1521	85.6511		88.2813	87.9332	88.1896		89.341	89.7121	89.6136		58.5444	57.1347	58.1411		47.0143	46.7879	46.495
0.52	98.8023	98.7321	98.642	98.8059	86.1878	86.2249	86.4936		88.5627	88.2095	88.7602		89.6192	89.5435	89.7697		59.0237	57.4892	59.0005		46.8441	46.1684	46.6329
0.524	98.5834	99.0306	98.8361	98.618	86.4149	86.5097	85.8785		88.8467	88.6568	88.9086		89.8144	90.0997	90.1125		59.4192	57.4997	57.9779		47.1688	46.2357	46.76
0.528	98.9272	98.5561	98.6329	98.688	86.594	86.5616	86.7035		88.7358	88.765	88.7642		89.9134	90.0032	90.0344		59.2694	58.1921	59.1244		47.7323	46.2635	46.3548
0.532	98.6492	98.8817	98.749	98.82	86.5721	86.8811	86.585		88.6865	88.9555	88.9568		90.0374	90.2434	90.4443		58.8402	58.6525	59.0797		47.1212	46.8091	46.6071
0.536	98.6267	98.7157	98.8833	98.7376	86.9132	86.8417	86.6681		89.0285	89.1053	89.2652		90.1724	90.3369	90.2976		59.5951	58.2845	59.1298		47.6516	46.4174	46.8633
0.54	98.8192	98.9213	98.7828	98.6779	87.202	87.4595	86.9531		89.3731	89.212	89.4476		90.1911	90.5303	90.4293		59.1365	58.9262	59.7317		47.6015	46.8197	46.8961
0.544	98.7731	98.6445	98.6763	98.7546	87.3014	87.2878	86.9412		89.4957	89.5056	89.5177		90.5432	90.6724	90.8512		60.6602	59.0919	59.6013		47.4773	46.8845	46.9809
0.548	98.7005	98.8241	98.8361	98.8745	87.7548	87.1583	87.2578		89.8746	89.5514	89.4575		90.837	90.8859	90.8607		60.6809	58.8207	60.124		47.4817	46.8899	46.9937
0.552	98.744	98.7731	98.5993	98.8169	87.5684	87.2833	87.3994		89.6478	89.8754	89.6464		90.9374	90.9331	90.8978		60.7767	59.5046	60.1766		47.7976	46.533	47.1134
0.556	98.6845	98.8846	98.8309	98.5751	87.8677	87.8233	87.4036		89.829	89.7628	90.2252		90.7698	90.9634	91.2315		60.756	59.6096	60.9013		47.8687	46.909	47.5047
0.56	98.659	99.0428	98.8263	98.7624	87.9383	87.7034	88.0538		89.8174	89.9857	90.2034		91.2338	91.1558	91.3787		61.4083	60.2347	60.42		48.0777	46.9419	47.3464
0.564	98.8096	98.8458	98.8898	98.611	88.2701	87.8345	88.0371		90.2392	90.322	90.3472		91.2823	91.592	91.7617		61.2358	59.9445	60.8861		48.0434	46.8333	46.9532
0.568	98.8433	99.1595	99.0471	98.6243	88.2197	88.0444	88.1881		90.5167	90.6535	90.6301		91.349	91.6509	91.4428		61.9074	60.6278	60.8812		48.4068	47.2249	47.3747
0.572	98.6604	98.8846	98.6047	99.1031	88.1138	88.3892	88.1659		90.3312	90.4576	90.6433		91.3211	91.6977	91.7077		62.4753	60.5018	61.3394		47.6863	46.9967	47.6266
0.576	98.6098	98.7643	98.8596	98.7643	88.6172	88.618	88.4087		90.5946	90.6793	90.7741		91.5491	91.7346	91.7287		61.4169	61.1324	61.3881		48.3088	47.1145	47.2262
0.58	98.9323	98.8665	98.7411	98.6564	88.5762	88.8964	88.6918		90.7944	90.6807	91.1637		91.7083	91.6276	92.0803		62.72	61.3509	61.45		47.9756	46.9594	47.5757
0.584	99.0768	98.7729	98.9133	98.9332	88.6464	88.8747	88.4969		90.9163	91.077	90.9086		91.8123	92.0936	92.0871		62.5346	61.4046	61.9029		48.4956	47.4707	47.1746
0.588	98.4874	98.7915	98.9304	98.8375	88.725	88.7961	88.9314		90.9889	90.864	91.2023		91.825	92.3814	92.2679		62.286	60.9386	62.66		48.1403	47.2301	47.148
0.592	98.7623	98.8274	98.8354	99.1179	89.1694	89.3874	89.083		91.0032	91.161	91.1972		91.9009	92.2502	92.3906		62.9941	61.8625	62.4703		47.8042	47.5069	47.1261
0.596	98.6869	99.0018	98.7552	98.8567	88.9955	88.9682	88.8386		91.4471	91.0994	91.6357		92.1465	92.3434	92.4163		63.4397	61.9203	63.0219		48.0699	47.7889	47.7194
0.6	98.6904	98.8181	98.9161	98.7652	89.2827	89.4069	88.9304		91.3139	91.1717	91.5005		92.3557	92.5074	92.3072		63.5481	62.2175	63.0907		47.9623	47.6583	47.0224
0.604	98.7623	98.7209	98.8115	98.8403	89.4986	89.4768	89.3535		91.4121	91.6048	91.7758		92.5851	92.4875	92.4231		64.3348	62.104	63.0612		48.3453	47.6104	47.7991
0.608	98.7689	99.1107	98.9553	99.0517	89.5076	89.5784	89.5838		91.5635	91.6711	91.6704		92.5311	92.7558	92.6636		64.0448	63.043	63.6793		48.59	47.9531	47.6936
0.612	98.9152	98.9311	98.7267	98.8396	90.0627	89.9161	89.777		91.6875	91.7267	91.851		92.7055	92.8644	92.7921		63.8651	62.9074	63.4733		48.5189	47.5907	47.8377
0.616	98.5911	99.0602	98.7866	98.9332	89.8916	89.7248	89.4296		91.9528	91.7516	91.8616		92.8994	92.9816	92.9657		64.5679	63.1725	63.8745		48.3678	47.9637	47.6692
0.62	98.8342	99.181	98.9875	98.7181	89.8551	90.1581	89.8514		92.0908	92.0717	92.2957		93.0031	92.9022	92.9451		64.2028	63.4903	63.4796		48.8292	47.685	48.134
0.624	98.837	98.8303	98.8424	99.0411	90.2362	90.3077	89.9364		92.2992	92.3108	92.1573		92.8448	93.139	93.1781		64.882	64.3053	63.7978		48.8347	47.9666	47.9316
0.628	98.8726	98.952	98.6763	99.2485	90.3979	90.0754	90.4024		92.012	92.3266	91.8827		92.9721	93.3102	93.4836		64.4032	64.4624	63.9993		48.4636	47.9794	47.956
0.632	99.0014	98.891	98.6517	98.9655	90.6257	90.3916	89.9825		92.3123	92.2052	92.3742		93.5426	93.2471	93.1406		64.6103	64.0391	64.5938		48.7098	48.1089	47.8294
0.636	99.0682	98.9592	98.7195	98.2571	90.4762	90.3651	90.3312		92.3916	92.4934	92.5226		93.41	93.37	93.3562		65.1132	64.1807	65.1263		48.4927	47.4045	48.1111
0.64	98.6834	98.7979	98.7195	98.9164	90.8744	90.6563	90.6997		92.517	92.4352	92.9557		93.3567	93.4648	93.8553		65.2766	64.8536	64.7919		48.6247	47.9008	48.3965
0.644	98.8014	98.9963	98.9227	99.0334	90.37	90.821	90.5325		92.3656	92.5478	92.8302		93.7623	93.8328	93.8829		65.4562	64.7772	65.2064		48.5649	48.1027	47.6525
0.648	99.1208	98.8413	98.9276	99.3299	90.9184	90.6378	90.4913		92.7728	92.6581	92.6061		93.6916	93.6249	93.8989		65.3652	64.7903	65.8294		48.9317	48.1557	48.007
0.652	98.9567	98.9551	99.1116	99.1083	90.7201	91.037	91.1383		92.7631	92.9032	93.4099		93.5307	93.688	93.8619		66.1109	65.3195	66.5334		48.5557	48.137	48.3033
0.656	98.7171	98.8062	98.8509	98.94	91.1898	91.2851	90.6446		92.8825	92.966	93.0113		93.8544	93.7513	93.8343		65.6783	65.6439	66.1199		48.6073	48.4216	47.7959
0.66	98.9522	99.1945	99.0691	98.915	91.2816	91.1835	91.0938		93.1056	93.1126	93.1851		94.0925	93.9635	94.1048		66.2164	65.6544	66.2777		49.287	48.0529	48.1992
0.664	98.9569	98.9758	99.1222	98.9255	91.1969	91.2088	91.146		93.2229	92.9404	93.1374		94.0867	94.0235	93.9866		66.4934	65.8146	66.3274		49.3869	47.8569	48.0164
0.668	98.8143	98.8806	99.1001	99.2382	91.7121	91.1992	91.318		93.066	93.3889	93.3733		94.2136	94.2124	94.1599		66.7497	65.6805	66.2045		49.3968	48.1802	48.3051
0.672	99.3115	99.2956	98.7812	99.1165	91.2174	91.5699	91.5994		93.228	93.1696	93.4863		93.8071	94.2305	94.4065		67.0715	65.5545	66.8727		49.2999	48.2745	48.4591
0.676	99.1382	99.0049	99.094	98.9276	91.5196	91.8737	91.3946		93.3518	93.4943	93.619		94.4788	94.1846	94.3414		67.0903	66.6375	65.7571		48.9066	48.2826	48.5562
0.68	98.9934	98.8389	98.9356	99.1146	91.6201	91.759	91.6571		93.3306	93.4487	93.8731		94.509	94.3254	94.4103		67.6785	66.2539	66.9582		49.0883	48.2303	48.0605
0.684	98.9129	99.0168	99.0471	98.6746	92.0067	91.8507	92.1253		93.6779	93.5878	93.9764		94.4273	94.6566	94.5238		67.9506	66.3513	67.206		49.3902	48.0734	48.2421
0.688	98.5902	99.4449	98.7706	99.057	91.8668	91.8523	91.7798		93.9803	93.7246	93.7537		94.5819	94.4711	94.4801		67.9116	66.9905	66.7296		49.1753	48.3506	48.6181
0.692	98.9562	99.0733	98.9792	98.9798	92.16	92.2669	92.1356		93.7525	93.8176	93.7745		94.3256	94.6141	94.5979		68.2821	67.3179	67.004		49.4521	48.2387	48.4783
0.696	98.9913	99.1131	98.8058	98.863	92.3628	92.2701	92.1817		93.8171	93.6238	93.8627		94.4443	94.8695	94.7461		68.0104	67.6819	66.999		49.4023	48.8505	48.5937
0.7	98.9152	98.887	98.788	99.0091	92.2037	92.3759	91.9082		93.8134	93.9062	94.1947		94.4416	94.8489	94.844		68.4275	68.1117	67.623		49.472	48.4731	48.7321
0.704	99.0187	99.1426	98.9548	98.9087	92.4819	92.2938	92.3076		94.0807	94.0756	94.2359		95.006	94.9793	95.0614		68.5562	67.0402	68.4976		49.4053	48.4688	48.5348
0.708	98.6714	98.9608	98.6381	99.0741	92.3378	92.4195	92.1221		94.2504	94.1035	93.9097		94.9301	94.8012	95.2959		68.8833	67.7733	67.738		49.6493	48.3404	49.092
0.712	98.8248	98.8029	98.9328	99.2389	92.4588	92.5457	92.5687		94.1649	94.2142	94.3144		94.9513	95.2275	95.0824		69.523	67.5363	68.7405		49.2921	48.5883	48.5435
0.716	98.9972	98.9304	99.117	99.2356	92.6737	92.7909	92.1098		94.3432	94.4398	94.6352		94.9917	95.1094	95.1502		68.9777	68.5927	68.2617		49.974	47.9805	48.7699
0.72	98.9522	99.1919	98.6859	99.215	92.8351	92.8598	92.4483		94.4898	94.1393	94.426		95.1218	95.3262	95.0821		68.944	67.8808	68.2469		49.6662	48.5616	48.9796
0.724	98.974	98.9625	99.0848	98.9873	92.8088	92.9376	92.6808		94.6986	94.337	94.6496		95.0995	95.2969	95.4071		69.3987	68.4522	69.0581		49.8089	48.4625	48.5115
0.728	98.9698	99.018	98.9802	98.9484	92.6545	92.8315	92.7056		94.4804	94.1472	94.4829		95.0328	95.2824	95.3328		69.2113	69.1626	68.9451		49.4503	48.7076	48.6138
0.732	98.8124	98.7409	98.8976	98.7984	92.6259	92.8771	92.561		94.5924	94.4584	94.6778		95.3473	95.3817	95.3147		69.1386	68.536	69.6044		49.5044	48.3027	48.9519
0.736	98.603	98.9975	98.7939	99.0669	93.1496	93.2892	92.6322		94.7005	94.7283	94.8056		95.0024	95.4357	95.3379		70.3077	69.4082	69.2052		49.4488	48.9493	48.7528
0.74	99.2473	98.8717	99.1754	98.8478	93.1592	92.9892	93.0869		94.7408	94.808	94.8656		95.4299	95.8276	95.6446		69.761	69.6075	69.3689		50.0267	48.7463	49.0134
0.744	99.0255	99.0316	99.17	99.2857	93.0594	93.3286	93.0804		94.8033	94.815	94.9228		95.5546	95.5809	95.5067		70.326	69.5954	69.6221		50.1421	49.0382	48.7335
0.748	99.037	99.1724	98.9365	99.1507	93.3937	92.9825	93.008		94.7563	94.7964	95.0973		95.6197	95.7139	95.6498		69.9546	69.4684	70.4063		49.9582	48.916	48.6691
0.752	98.5227	98.8446	99.0356	99.2819	93.2984	93.4154	93.3497		94.9515	94.7848	94.913		95.5769	95.7501	95.7451		70.8506	69.8475	70.0503		49.8889	48.5459	48.8736
0.756	99.0923	99.0642	98.9067	99.0673	93.3796	93.4587	93.2518		95.0139	94.782	95.0191		95.269	95.5554	95.8071		70.7712	70.2095	70.2023		49.7451	49.0853	49.0833
0.76	98.9784	99.0128	98.9896	99.043	93.5147	93.2452	93.3117		95.3898	95.2165	95.2084		95.6793	95.8085	96.005		70.5462	70.0509	70.1693		49.5859	48.6033	49.5114
0.764	99.1176	99.002	98.9605	99.0336	93.5211	93.5638	93.511		95.237	95.1609	95.1436		95.7308	95.9643	95.9472		70.71	70.2537	69.9864		49.8974	48.5799	49.0855
0.768	99.0822	99.2408	98.9037	99.1708	93.8262	93.4849	93.0366		94.9895	94.9864	95.567		95.8952	96.0144	95.8934		71.3097	71.149	70.2859		50.0227	48.6436	49.0334
0.772	99.0707	98.8329	99.056	99.3374	93.9084	93.8769	93.1684		95.0692	95.4177	95.2334		95.777	95.9214	96.1476		71.3126	70.6293	71.3341		50.2276	48.9405	49.0422
0.776	99.0618	99.1755	98.9189	99.0741	93.6289	93.2728	93.8842		95.3119	95.2484	95.4307		95.9088	96.0552	96.0064		71.5848	70.9155	71.045		49.9044	48.8407	49.4243
0.78	98.7187	99.0995	99.1132	99.0425	93.7264	93.8022	93.2779		95.3474	95.6135	95.5749		96.0264	95.8123	96.1309		72.0627	70.8035	70.8808		49.8542	48.795	49.0553
0.784	98.9454	99.1402	99.037	99.1818	94.0874	93.8237	93.6585		95.5615	95.4575	95.4202		95.9791	96.0814	96.297		71.8777	71.025	71.4949		49.9633	49.0309	49.0243
0.788	99.0672	99.0302	98.9968	98.7378	94.2215	93.8038	94.0156		95.4917	95.6312	95.6163		95.9691	96.189	96.3632		72.0559	70.6745	72.0367		49.9261	48.7683	49.1437
0.792	99.0014	99.3606	99.0534	98.8033	94.0373	94.0499	93.9377		95.4557	95.3088	95.6182		96.2327	96.1315	96.3856		71.4851	71.4497	71.4295		50.2176	48.807	49.4335
0.796	99.1892	99.3265	99.0637	98.6299	94.1522	94.1556	94.072		95.7932	95.5152	95.6265		96.1281	96.2691	96.4434		72.5559	71.4613	71.5804		49.6714	48.9698	49.2402
0.8	99.0131	99.1626	99.0722	99.3505	94.0646	94.2797	94.0153		95.719	95.4979	95.9062		96.2742	96.3175	96.4866		72.1894	71.8931	71.7953		50.2958	49.6734	49.535
0.804	99.03	98.5866	99.4847	99.0049	93.9459	94.4578	94.3683		96.1384	95.607	95.7492		96.3496	96.5397	96.6181		72.2886	71.8846	72.0028		50.012	49.1859	49.0644
0.808	98.9955	98.9187	99.148	98.9433	94.5167	94.3665	94.3023		95.7344	95.8915	95.6325		96.4911	96.6216	96.388		72.9621	71.9252	71.8282		50.4624	49.5761	48.7906
0.812	98.937	98.8131	99.0853	99.0589	94.527	94.6821	93.6488		95.8102	95.6447	95.9592		96.4134	96.5057	96.3709		72.6022	72.4484	72.5505		50.0721	49.1881	49.8899
0.816	99.2037	99.2439	98.8424	99.1792	94.5533	94.6395	94.2523		95.7892	95.8601	95.9749		96.5721	96.5527	96.436		72.8503	72.8381	72.2978		49.981	48.8363	49.4509
0.82	99.0319	99.3975	99.0938	99.237	94.3601	94.6687	94.6143		95.9344	95.881	96.1444		96.8643	96.3464	96.5964		73.214	72.5679	72.5933		49.8933	49.2426	49.4254
0.824	99.0138	99.2274	99.028	99.0495	94.6954	94.6206	94.586		95.8994	96.1567	96.0367		96.5165	96.8475	96.7492		73.1615	72.5308	73.0726		50.2224	49.4693	49.3807
0.828	98.6518	98.982	99.254	99.124	94.7503	94.5549	94.5663		96.0177	95.7454	96.24		96.4969	96.5455	96.4705		73.1509	72.4595	72.6036		50.0599	49.5831	49.29
0.832	98.867	98.953	99.002	98.9978	94.5523	95.0846	94.7		96.1958	95.8934	96.0724		96.5921	96.8871	96.5453		73.5228	72.7306	73.14		50.382	49.0257	49.1703
0.836	98.9384	99.2763	98.9776	98.8305	94.5077	94.7071	94.3989		96.17	96.0241	96.0754		96.8404	96.898	96.654		73.3484	73.176	73.1203		49.8723	49.7308	49.7265
0.84	98.823	98.9849	98.9253	99.0552	94.7676	94.8187	94.6848		96.2855	96.4621	96.4678		96.6437	96.7913	96.5898		73.5334	72.466	73.1715		50.3603	49.4525	49.7225
0.844	98.8461	99.1171	98.9905	99.3194	94.7175	94.7129	94.7257		96.5088	96.1444	96.5509		96.7133	96.7949	97.0226		74.1196	72.9194	73.7477		50.1388	49.5659	49.1288
0.848	99.1829	99.0588	99.3282	99.0893	95.0503	95.0978	94.7686		96.1935	96.5019	96.3152		96.6439	97.0863	97.0052		73.1311	73.8955	74.2994		50.4598	49.7488	49.096
0.852	98.7056	99.0287	99.1367	98.7844	95.3426	95.399	94.9904		96.2643	96.4121	96.6657		96.8112	97.0144	97.0892		74.625	73.1318	74.1297		50.2497	49.4288	49.309
0.856	99.1251	99.0316	99.0006	98.9971	95.0265	95.1673	94.9405		96.5546	96.6147	96.641		96.9732	97.1398	96.9152		74.5754	73.892	73.8116		49.9854	49.2093	49.7272
0.86	98.971	99.2925	99.0128	99.3566	95.1026	95.4	94.8239		96.4613	96.8254	96.4821		97.0446	97.1935	97.1787		75.1973	73.2633	73.639		50.0518	49.6716	49.5234
0.864	98.9972	99.2288	99.0269	99.0797	95.2623	95.15	95.211		96.606	96.2541	96.5324		96.8904	97.2456	96.8319		74.3793	74.2475	74.7758		50.7845	49.2346	49.7869
0.868	98.9028	98.8515	99.1611	99.2363	95.0647	95.4003	95.2903		96.1866	96.6396	96.6356		96.9935	97.103	97.0531		74.966	74.267	74.6175		50.3599	49.3772	49.4575
0.872	98.8087	99.1872	99.1738	99.0699	95.3657	95.5188	95.1827		96.4795	96.5009	96.7393		97.0778	97.0001	97.1771		74.7232	73.6449	74.5654		50.4771	49.4214	49.8732
0.876	98.9496	99.1164	98.8903	99.2185	95.2556	95.2006	95.2442		96.6263	96.6296	96.3543		97.2342	97.3195	96.8554		74.6625	74.6848	74.6662		50.0278	49.6284	49.9765
0.88	99.1176	99.2994	99.0353	99.1521	95.1886	95.1606	95.2168		96.7174	96.8149	96.6342		97.1637	97.2581	97.2795		74.9458	74.1566	74.7851		50.3378	49.424	49.7348
0.884	98.9468	99.1371	99.2029	99.3449	95.0682	95.2602	95.3495		96.7492	97.0448	96.8352		97.0457	97.353	97.3794		75.7691	74.4543	74.7035		50.5822	49.4693	49.4083
0.888	98.8593	99.1486	99.1409	99.3997	95.6432	95.6038	95.3907		96.8464	96.9068	96.8604		97.0064	97.4716	97.183		75.5533	74.977	75.3869		50.183	49.6175	49.6256
0.892	98.8562	99.225	98.8291	99.1006	95.5646	95.8515	95.2526		96.911	97.0206	96.8132		97.1965	97.3754	97.2415		75.9247	74.9444	74.4484		50.8605	49.3124	49.436
0.896	98.937	99.2896	98.9544	99.0947	95.5601	95.6348	95.2706		96.8218	96.5088	96.878		97.147	97.4969	97.3952		75.6125	75.5103	74.8196		50.437	49.3179	49.6245
0.9	99.2799	99.0073	98.9741	99.3304	95.5681	95.9111	95.5727		97.0287	96.737	96.9037		97.4283	97.5699	97.5825		76.1289	75.4108	75.411		50.4008	49.5399	49.4662
0.904	99.0356	98.9163	98.9417	99.102	95.5264	95.7508	95.5592		96.8743	96.854	96.9988		97.2442	97.3553	97.3263		75.5248	74.7586	75.5153		50.6113	49.6902	49.4444
0.908	99.0759	99.1038	99.0689	99.3508	95.8925	95.4173	95.4687		96.9806	96.9582	96.8093		97.4151	97.6169	97.4745		75.8336	75.3039	75.4568		50.037	49.3808	49.5645
0.912	98.8157	98.7505	99.1566	99.0664	95.7773	96.2344	95.9391		96.8715	96.6728	96.7949		97.298	97.4318	97.7251		76.232	75.5354	75.6225		50.6386	49.6877	50.1025
0.916	98.8173	99.1755	99.2592	99.1137	96.1572	95.9204	95.5266		97.0114	97.1834	97.1572		97.5873	97.5366	97.536		75.9493	75.7553	75.8339		50.3024	49.6983	49.6278
0.92	99.2143	98.9923	98.9384	99.1645	95.8357	95.9521	95.7079		97.061	96.9447	97.1229		97.5418	97.5865	97.3215		76.5293	75.453	76.0423		50.6437	49.9393	49.5612
0.924	98.9946	99.1783	99.1346	99.0596	95.9429	95.8101	95.8812		97.0481	97.1969	97.0567		97.513	97.7427	97.63		76.4994	75.8201	75.7468		50.4631	49.8888	49.8517
0.928	99.082	99.1593	99.1789	98.9906	96.1039	95.7944	95.7962		96.9264	97.3341	96.9773		97.7239	97.4191	97.7274		76.2123	75.7116	75.9976		50.6349	49.9846	50.03
0.932	99.1473	99.109	99.2313	99.0322	96.0991	95.7188	95.7327		97.1822	97.0599	97.2419		97.4015	97.5012	97.6499		76.7046	75.7859	76.3668		50.7871	49.6891	49.8826
0.936	99.108	98.8865	99.1463	99.2682	95.5575	96.3719	96.0019		97.2668	97.0871	97.3655		97.4997	97.7033	97.8191		76.9739	76.2313	76.5389		50.619	49.6083	50.0289
0.94	98.9447	98.8703	99.1214	99.1146	96.1989	96.144	96.1391		97.0917	97.4781	97.4341		97.7203	98.1162	97.9425		77.4903	76.0771	76.1682		50.8033	50.0713	49.7086
0.944	99.018	99.1374	99.0747	99.5254	96.0385	96.0851	95.9292		97.2461	97.202	97.369		98.2285	97.832	97.5631		77.1854	76.1198	76.3993		50.7823	49.7495	49.9885
0.948	99.0377	99.0599	99.1332	99.3589	96.3474	96.146	95.8873		97.1645	97.1732	97.3704		97.7783	97.5379	97.7314		76.8115	76.525	77.0512		50.8564	49.8921	49.8531
0.952	99.0829	98.9625	99.2392	99.0266	95.9705	96.2616	95.8413		97.1389	97.4093	97.5607		97.6351	97.682	97.7317		77.4903	76.9885	77.3797		50.3065	49.3819	50.2644
0.956	98.8998	99.1648	99.1752	99.2391	96.2766	96.3911	96.1079		97.1889	97.2604	97.178		97.899	97.9907	97.9328		77.6787	76.7123	77.361		50.6924	49.7349	49.9438
0.96	99.0845	99.3618	99.4427	99.3475	96.3988	96.4808	95.9569		97.2832	97.3348	97.4815		97.8597	97.817	97.5769		77.1839	77.1491	76.9342		50.9382	50.3145	49.6923
0.964	99.2323	99.0757	99.2177	99.2225	96.2419	96.0787	96.3365		97.43	97.3176	97.6413		97.8164	97.907	97.9161		78.2235	77.1336	77.7076		50.4148	49.635	50.0337
0.968	99.0129	99.3125	99.1979	99.322	96.4315	96.3446	96.2525		97.4954	97.5295	97.6186		98.0036	97.67	97.9265		77.3111	76.8423	77.186		51.0514	50.0102	49.955
0.972	99.2014	99.1147	98.8847	98.9704	96.3587	96.3555	96.0631		97.6194	97.6035	97.6797		97.8697	97.9654	97.7588		77.8497	77.484	77.6349		50.8118	49.6376	49.7494
0.976	98.8684	99.0211	99.0027	99.1408	96.4918	96.5962	96.4541		97.521	97.3888	97.7109		97.8004	97.9204	98.0514		77.9899	77.2114	77.5311		50.8011	49.8643	50.1086
0.98	98.8871	99.1993	99.0135	98.9583	96.7389	96.958	96.3365		97.5321	97.8361	97.5824		98.0324	98.1059	97.9997		78.1397	77.5825	77.6909		51.2722	50.1708	50.4967
0.984	99.0876	99.0147	99.3254	98.9812	96.5794	96.3953	96.4344		97.5738	97.3576	97.4998		97.8907	98.3725	97.8169		78.4841	78.1724	77.7381		51.3499	49.8738	49.7833
0.988	99.2981	99.073	99.0485	99.2183	96.8541	96.509	96.2737		97.636	97.9596	97.7558		97.8425	97.9681	97.9378		77.9123	77.83	78.0007		50.9039	49.9053	50.0289
0.992	98.9162	99.019	98.8859	99.2094	96.6353	96.9522	96.3208		97.5026	97.3176	97.6362		97.8528	97.8224	97.9308		78.4383	78.064	78.5071		51.4856	49.3977	49.9587
0.996	98.9377	99.2636	98.9363	99.0545	96.6629	96.7356	96.5858		97.7494	97.7782	97.8234		97.8256	98.0177	98.1328		79.3912	78.0866	77.7568		50.7517	49.9598	50.133
1	99.119	99.2424	98.9921	99.0945	96.9314	96.9939	96.8724		97.8702	97.4495	97.9566		98.0406	98.1162	98.2541		78.8329	78.8412	78.5277		51.2128	50.2191	50.434
1.004	98.8	99.3739	99.2181	99.4385	96.626	96.7593	96.4522		97.607	97.2836	98.0691		98.1044	98.1686	98.364		78.9909	78.1187	78.5464		50.9294	49.7879	50.0715
1.008	98.8546	98.9894	99.3967	98.9342	96.9776	97.074	96.5581		97.3498	97.4632	97.6477		97.8082	98.3192	98.2751		77.8583	78.3582	78.7038		50.9843	49.9901	50.1239
1.012	98.9335	99.1221	99.0632	99.3187	96.9567	96.6071	96.8231		97.7992	97.6381	97.6852		97.9922	97.9893	98.1524		78.9581	78.4702	78.4997		51.0879	50.0713	49.8812
1.016	99.0932	99.0428	99.033	98.981	96.5573	96.6651	96.6972		97.7955	97.7917	97.6714		97.9826	98.2762	98.1509		79.2288	78.8347	78.6816		50.5085	49.7261	50.2728
1.02	98.8742	99.0931	99.1508	99.072	96.847	96.9984	96.5497		97.6342	97.9698	97.9832		98.2104	98.6057	98.2329		79.212	78.9788	78.9879		51.0683	50.0333	50.0602
1.024	99.0419	99.1652	99.4307	99.2567	97.0126	96.8779	96.5938		97.9569	98.018	97.8028		98.1754	98.2154	98.0926		78.923	79.0677	78.5951		51.0458	50.0943	50.4763
1.028	99.1108	99.3551	99.0618	99.3278	96.8483	96.8048	96.8882		97.7941	97.8807	97.7862		98.0078	98.2997	98.3635		79.013	78.534	79.0297		50.9577	50.0614	50.1924
1.032	99.0878	99.282	99.3085	99.0198	96.7495	97.066	97.016		97.7702	97.6975	97.7572		98.0609	98.428	98.4274		79.2915	79.0361	79.0204		50.7484	49.8709	49.7152
1.036	99.0972	99.1381	99.1332	99.2515	96.8319	96.958	97.094		98.0101	98.0687	97.86		98.1323	98.3749	98.6191		80.0569	79.974	79.1114		50.4852	50.06	50.271
1.04	99.1215	99.1393	99.1243	99.3065	96.7209	97.5941	96.6847		97.8591	98.2622	98.0191		98.3822	98.3662	98.6848		79.7193	79.2093	79.2215		51.1107	49.9653	49.5343
1.044	99.1176	99.1693	99.2252	99.1734	96.8169	96.983	97.1181		98.1887	98.0068	98.1513		98.2568	98.0724	98.5233		79.1311	79.2705	79.1905		50.9408	49.9086	50.0857
1.048	98.9377	99.3508	99.0839	99.233	97.0851	97.1265	97.1783		97.9877	97.9519	98.0274		98.4618	98.4177	98.4354		80.0825	79.6858	79.8179		51.0178	49.718	50.3729
1.052	99.3297	99.0883	99.1817	99.4182	97.044	97.0932	96.8698		98.032	97.7286	98.1936		98.3081	98.3449	98.3845		79.5815	80.1994	80.4261		51.4616	50.1061	50.3656
1.056	98.9246	99.2903	99.0149	98.9676	96.873	96.7827	97.0109		97.8801	97.8393	98.1436		98.3641	98.5282	98.432		79.6744	79.8449	79.4698		50.8966	50.1046	50.0581
1.06	99.0101	99.0557	99.1372	99.1717	96.9388	97.2973	96.9085		98.265	98.0042	98.267		98.4154	98.4954	98.4708		80.2694	79.855	79.3616		51.3569	49.6672	50.4446
1.064	99.144	98.9787	99.2153	99.3012	97.0001	97.0807	96.8234		98.0537	98.2187	98.377		98.2456	98.605	98.2869		80.3012	79.2821	79.5843		51.1037	50.0124	50.0115
1.068	98.9529	99.1857	99.2796	99.3292	97.1136	97.28	97.0041		98.1465	98.2043	98.0165		98.6095	98.5773	98.646		80.5136	80.1362	79.9895		51.4347	50.1013	50.5331
1.072	99.2068	99.0426	99.1979	99.0261	97.1698	97.3384	96.8151		98.0719	98.2182	98.1256		98.4616	98.6017	98.4392		80.095	80.5313	80.4698		51.1306	49.5897	50.3045
1.076	99.2232	99.2977	99.3071	99.047	97.1974	96.9884	96.9149		98.3233	98.0524	97.986		98.3614	98.5179	98.5375		80.2472	80.7352	80.0809		50.6257	50.3646	50.426
1.08	99.0806	99.0147	99.3432	99.1518	97.225	97.0102	96.998		98.3003	98.2843	98.1591		98.4864	98.5893	98.6593		81.6129	80.0327	80.2953		50.6739	50.1254	50.2582
1.084	98.8988	99.119	99.2169	99.2298	97.2872	97.0894	96.9484		98.2758	98.028	98.0693		98.2517	98.579	98.3608		80.2742	80.5138	80.4748		51.0215	50.4601	50.3183
1.088	99.256	99.0068	99.1757	99.2951	97.3408	97.1768	96.9384		97.9064	98.0175	97.9753		98.1894	98.4506	98.4848		80.9549	80.8763	80.4448		51.1151	50.546	50.3802
1.092	99.0239	99.2129	99.3244	99.1553	97.6087	97.471	96.9713		98.3404	98.191	98.2684		98.4911	98.4663	98.1915		81.1765	80.6955	80.6095		50.4919	50.4231	50.651
1.096	99.393	99.4306	99.2845	99.0091	97.5477	97.1848	97.2318		98.0378	98.1841	98.1142		98.3271	98.7044	98.4186		81.3345	80.581	81.0367		50.8693	50.3006	50.2681
1.1	99.1183	99.2112	99.0884	99.4058	97.2949	97.3409	97.4276		98.5837	98.2869	98.1406		98.5366	98.7283	98.3556		81.374	80.7507	80.7373		51.1608	50.4231	50.0573
1.104	98.8307	98.9608	99.625	99.0669	97.3873	97.0618	96.8772		98.0949	98.2203	98.3654		98.5259	98.7579	98.4139		81.2165	80.938	81.1906		51.1358	49.8471	50.3511
1.108	99.2384	99.0347	99.3714	99.3114	97.1371	97.6088	97.2547		98.3125	98.3748	98.148		98.4005	98.6587	98.5115		81.4342	81.1344	81.225		51.2574	50.1489	50.552
1.112	99.0588	99.16	99.2163	99.1179	97.4534	97.3643	97.1677		98.2334	98.6916	98.0762		98.6354	98.3033	98.7298		81.3239	80.8723	80.6537		51.2283	50.5065	50.5618
1.116	98.9639	99.2355	99.2573	99.2747	97.2227	97.6473	97.3249		98.4604	98.4562	98.2594		98.6894	98.8311	98.5673		81.1861	81.4703	81.2098		51.1818	50.501	50.5804
1.12	99.03	99.3406	99.1817	99.0783	97.5118	97.2092	97.4369		98.4646	98.5097	98.7103		98.5145	98.5782	98.531		81.4915	81.1283	81.2196		51.1107	50.2238	50.3824
1.124	98.7653	99.0083	99.5436	99.2834	97.4008	97.0737	97.0624		98.3835	98.4136	98.3605		98.7831	98.5459	98.8518		81.5069	80.8622	81.5717		51.5799	50.6473	50.7154
1.128	98.9349	99.2853	99.4178	99.0189	97.5327	97.3608	97.3236		98.5713	98.3799	98.5216		98.6341	98.4528	98.3334		81.8832	81.292	81.7629		51.4505	49.6975	50.2848
1.132	99.041	99.3718	99.2282	99.0264	97.7326	97.4511	97.2688		98.2687	98.1682	98.4534		98.5426	98.7485	98.6862		81.5855	81.6872	81.2865		51.1015	50.1979	50.5513
1.136	98.9304	99.2186	99.1538	99.2373	97.2686	97.5611	97.5429		98.4183	98.1815	98.4193		98.663	98.7241	98.7811		82.3789	81.7188	81.582		51.0823	50.2531	50.0908
1.14	99.1632	99.3453	99.4507	99.2005	97.5734	97.6261	97.8974		98.4107	98.2362	98.3624		98.6639	98.9358	98.7404		81.9029	81.9342	81.4905		51.0901	50.3101	50.2928
1.144	99.1126	98.9878	99.182	99.1546	97.6084	97.5271	97.6157		98.5298	98.4967	98.2054		98.7516	98.5582	98.8037		82.3321	81.3176	81.8918		51.2062	50.2853	50.3634
1.148	99.1215	99.3206	99.2087	99.3075	97.345	97.9001	97.396		98.5577	98.6976	98.3482		98.6077	98.6858	98.6706		81.967	81.5255	82.6322		51.3882	50.184	50.4239
1.152	99.333	99.2748	99.3791	99.1453	97.8423	97.6745	97.4028		98.4261	98.5172	98.639		98.7112	98.5889	98.5379		82.5012	81.5637	81.9335		51.1284	50.0091	50.4792
1.156	99.1354	99.5062	99.1958	99.2904	97.9042	97.7754	97.4759		98.743	97.9703	98.4744		99.0218	98.6164	98.6455		82.7026	81.6274	82.4159		51.4358	50.4933	50.4253
1.16	99.1225	99.3518	99.5082	98.8513	97.7711	97.8312	97.6946		98.4623	98.5388	98.6298		98.5439	98.7359	98.9088		82.5465	82.1752	82.1007		51.3297	50.3683	50.4854
1.164	98.8981	99.3227	99.427	99.4945	97.8022	97.5069	97.5145		98.4312	98.7097	98.3006		98.624	98.6878	98.7016		82.2946	81.994	82.409		51.4701	50.1364	50.4886
1.168	98.9609	99.3218	99.2559	99.2738	97.7601	97.7556	98.0137		98.5183	98.5967	98.3274		98.6175	98.8297	98.5576		83.0436	82.1747	82.7482		51.1446	50.1507	50.4839
1.172	98.8496	99.6157	99.3906	99.1214	97.8619	97.9206	97.8443		98.6008	98.4983	98.6994		98.676	98.5782	98.6586		82.4458	82.1019	82.1666		50.9979	50.4012	50.4708
1.176	99.078	99.3044	99.1252	99.156	97.5388	97.8898	97.9525		98.424	98.8714	98.755		98.9941	98.5858	98.712		82.6997	81.7268	82.0466		51.7553	50.4502	50.4614
1.18	99.1415	99.4716	99.2998	99.3463	97.7242	97.6796	97.7071		98.82	98.5646	98.53		98.6999	98.9206	99.05		82.8254	82.3203	81.9808		51.2909	50.4107	50.3103
1.184	98.8494	99.1042	99.1839	99.2972	97.8256	97.7649	97.7593		98.7686	98.4408	98.7656		99.0323	98.8613	98.7583		82.6992	82.2596	82.8431		51.1347	49.8424	50.7147
1.188	99.015	99.1512	99.1128	99.1787	97.8619	97.8607	97.9528		98.652	98.6481	98.6089		98.6655	98.6487	98.62		82.5706	82.5523	82.6337		50.8914	50.0435	50.275
1.192	99.0836	99.2043	99.1271	99.0243	97.7095	97.9921	97.6131		98.6305	98.847	98.5737		98.6405	98.6245	98.8304		83.3149	82.3464	82.9779		51.7443	50.2736	50.4097
1.196	99.0663	99.3811	99.3448	99.2387	97.8676	97.7976	97.9705		98.607	98.2685	98.6309		98.9711	98.7198	98.8756		83.5923	82.6708	83.3609		51.1829	50.5288	50.6153
1.2	99.0649	99.0788	98.9875	99.3742	97.858	97.7636	97.7651		98.9523	98.4813	98.8295		98.7166	98.6128	98.9707		83.3871	82.7782	82.3775		51.6724	50.7201	50.7755
1.204	98.9646	99.0747	99.4572	99.3859	98.2443	98.2116	98.0762		98.7725	98.6081	98.6309		98.8134	98.6601	98.5251		83.2566	83.1152	83.2321		51.3886	50.2216	50.1793
1.208	99.1047	99.0037	99.1958	99.0896	97.808	97.6636	97.7915		98.7799	98.5986	98.6078		98.9113	98.9584	98.9779		82.9386	82.839	83.2188		51.1925	50.3346	50.6281
1.212	99.2639	99.333	99.1315	99.2567	97.7438	98.0023	97.4827		98.7084	98.6086	98.7089		98.8051	98.9649	98.6423		83.2142	82.7501	83.6667		51.243	50.3251	50.3725
1.216	99.103	99.0535	99.3317	99.2869	97.7711	97.9972	98.1203		98.8651	98.9079	98.7008		98.8002	98.6621	98.7449		83.0181	83.1965	83.2999		51.678	50.2216	50.3769
1.22	98.9117	99.3006	99.3272	99.178	98.0476	98.1552	97.5661		98.7794	98.7802	98.5277		99.0117	98.9797	98.9967		83.4425	82.8922	83.4356		51.264	50.4725	50.3463
1.224	99.1696	99.4385	99.4899	99.3075	98.1381	97.9847	97.8704		98.7697	98.6411	98.5365		98.8928	98.6623	98.9373		83.9604	83.3451	83.175		51.3278	50.5972	50.754
1.228	99.0874	99.2362	99.1569	99.4942	98.0746	98.0007	97.8205		98.548	98.5876	98.611		98.6637	98.9504	98.8527		83.6208	82.8124	83.4597		51.5331	50.3134	50.5192
1.232	99.2267	99.2484	99.0724	99.2464	97.8227	98.3814	98.2005		98.737	98.6558	98.8566		99.0124	98.6755	99.1099		83.1838	83.3491	83.5413		51.3919	50.7388	50.5909
1.236	99.1227	99.444	99.2674	99.3246	98.0784	98.2215	97.7844		98.714	98.5155	98.846		99.0762	98.9741	98.9666		84.1251	83.6203	83.7129		51.5423	50.4023	50.4854
1.24	99.2033	98.6018	99.3836	99.2885	98.0553	97.9264	97.8572		98.9749	98.7421	98.8846		98.8487	98.7829	98.8991		84.0558	83.4119	83.529		51.3713	50.4092	50.2309
1.244	99.0595	98.9137	99.0574	99.476	98.5084	98.3237	97.9451		98.7803	98.5409	98.6045		98.8428	98.9817	98.8591		84.2046	82.957	83.8196		51.8644	50.3895	50.6022
1.248	99.1164	98.9554	99.1987	99.1797	98.3418	98.3657	97.9596		98.8705	98.6802	98.8652		98.7641	99.0005	98.8263		83.7831	83.3215	83.5944		51.2747	50.5394	50.6397
1.252	99.1852	99.084	99.4331	99.0311	98.3621	98.258	98.2468		98.6764	98.7007	98.9196		98.8275	98.962	98.8148		84.063	83.6675	84.0895		51.0009	50.5204	50.7245
1.256	99.0867	99.2088	98.9968	99.0617	97.9142	98.4288	97.9593		99.1283	98.7291	99.0259		99.1012	99.2755	98.7018		84.0567	83.5289	83.7001		51.0621	50.1682	50.7904
1.26	99.2054	99.0833	99.0196	98.9929	98.2408	97.6995	98.4604		98.8538	98.6353	98.8726		99.0653	99.069	98.9757		83.8043	83.554	84.0359		51.225	50.4656	50.647
1.264	98.9874	99.1586	99.2284	99.3983	98.2594	98.0783	98.0304		98.4646	98.7565	98.9272		98.8777	98.9018	98.7327		84.0688	83.7363	83.8909		51.4774	50.5208	51.154
1.268	99.0206	99.6827	99.2967	99.2941	98.2119	98.5333	98.0829		98.8654	98.9109	98.8309		99.1505	98.9177	98.5657		84.2595	83.2462	84.0192		51.8062	50.8821	50.8057
1.272	99.0932	98.9532	99.0121	99.2501	98.0685	98.7615	97.9609		98.6201	98.8419	99.0175		99.0847	98.9611	98.9974		84.8578	84.5587	84.2537		51.3337	50.3101	50.7198
1.276	99.0473	99.5159	99.2888	98.9653	98.0646	98.4157	98.1712		98.8527	98.6988	98.7055		99.0896	98.7881	99.1101		83.9787	83.5289	83.8471		51.3816	50.8788	50.9622
1.28	99.2665	99.0893	99.2723	99.2536	98.0329	98.2843	98.2323		98.9719	98.8889	98.742		99.0293	98.9709	99.0251		84.3785	85.0387	83.9376		51.8077	50.5087	50.6197
1.284	98.8621	98.9644	99.3054	99.0304	98.3643	98.2792	97.9696		98.8838	98.9	99.0879		98.7978	98.8875	99.0136		85.039	83.5987	84.3285		51.6204	50.5211	51.0616
1.288	98.9611	99.1157	99.1752	99.2382	98.3127	98.2709	97.6833		98.7879	98.8744	99.0617		99.0597	99.1095	99.1212		84.6155	83.9918	84.3231		50.9858	50.7603	50.695
1.292	99.4084	99.2553	99.3815	99.106	98.1734	98.3526	98.3766		99.002	98.8319	98.886		98.9535	99.0101	98.8893		84.5524	85.0473	83.7812		51.8309	50.9315	51.0204
1.296	99.3173	99.4547	98.8727	99.3014	98.2661	98.3965	98.3129		98.7854	98.7858	99.2671		99.0198	98.9481	99.1463		85.3685	84.8173	84.7105		51.5018	50.4498	50.9684
1.3	98.9656	99.1128	99.078	99.5263	97.7797	98.2148	98.2114		98.9218	98.8172	98.9666		98.9751	99.1054	98.9917		84.577	84.8133	84.9155		52.1424	50.8591	50.8293
1.304	98.9403	99.1755	99.3171	99.3262	98.5238	98.7035	98.1116		98.8691	98.9226	98.9402		99.0722	98.8434	99.0014		84.853	84.254	85.0065		51.5703	50.5585	50.619
1.308	99.0407	99.0404	99.3183	99.1839	97.9568	98.3632	98.243		98.775	98.8335	99.1148		99.2888	98.9844	99.076		84.8208	84.8264	84.8993		52.0067	50.7249	50.7143
1.312	99.1747	99.2169	99.0975	98.9627	98.4371	98.1087	98.4587		98.979	98.8202	98.8865		98.8382	99.0748	98.8252		85.012	84.6009	84.889		51.7616	50.3489	50.7868
1.316	98.9192	99.6705	99.4373	99.2007	98.2725	98.3635	98.3332		98.9115	99.02	98.9543		99.2377	99.1565	98.8796		85.0033	84.6049	84.8285		51.7355	50.8752	51.0146
1.32	99.0672	99.0907	99.1799	99.0547	98.1076	98.4811	98.2826		98.6939	98.7832	98.8886		99.3189	99.0967	99.0107		85.2028	84.5437	85.1771		51.7491	50.6009	50.8224
1.324	99.2339	99.0197	99.3441	99.2286	98.4012	98.5048	98.1728		98.8541	98.8798	98.7119		98.7217	99.231	99.0694		84.868	84.9328	84.9214		51.8571	50.7314	50.7609
1.328	99.1525	99.2126	99.4514	99.3697	98.4487	98.5432	98.2275		98.7944	98.5213	99.0907		98.748	99.4056	98.9504		85.0134	84.8725	84.8791		51.8792	50.7402	51.0015
1.332	99.2187	99.2936	99.278	99.2468	98.1134	98.6346	98.4806		98.7137	98.8765	99.2018		99.1387	99.052	99.0075		85.9432	85.5358	85.244		51.7686	50.5819	50.5709
1.336	99.3314	99.3675	99.1463	99.182	98.4269	98.4058	98.4404		99.1719	99.1312	99.0867		99.2145	99.0922	99.0308		85.3343	85.0744	85.2671		51.7756	50.4868	50.9127
1.34	99.0962	99.2217	99.3521	99.0179	98.5234	98.1629	98.2269		99.0901	99.0379	98.8582		99.0978	99.0676	99.0742		85.0804	85.4203	84.7621		51.6651	50.9227	50.6077
1.344	99.4562	99.4025	99.4436	99.1439	98.4015	98.5702	98.5293		99.3058	99.0312	98.8911		98.978	98.9087	99.0871		85.5482	85.3119	84.829		51.7115	50.7614	50.8035
1.348	99.0049	99.2894	99.1672	99.1024	98.5674	98.2843	98.3509		98.8575	98.867	99.1791		99.3577	99.0455	99.1664		85.6252	85.7542	85.4819		51.7469	50.6879	50.9374
1.352	99.1054	99.1941	99.139	99.1296	98.682	98.6429	98.4587		99.0735	99.0619	98.8251		99.0666	99.2214	99.3716		85.7505	85.4249	85.3738		51.6116	50.6345	50.8028
1.356	99.1967	99.3513	99.1846	99.2848	98.4769	98.3599	98.6958		99.3337	99.0205	98.9201		99.1726	99.2214	98.9673		85.4889	85.7452	85.2853		51.8309	50.9205	50.7817
1.36	99.2944	99.3777	98.6803	99.123	98.4641	98.2468	98.4501		99.1115	98.9154	99.0342		99.1744	99.0329	99.1124		85.75	85.6026	85.4957		51.5489	50.802	50.8606
1.364	99.1169	99.2672	99.5319	99.4327	98.6743	98.6089	98.3592		99.1171	99.0496	98.8506		99.1083	98.855	99.034		85.6402	85.57	85.7022		51.6315	50.4956	50.9309
1.368	99.1892	99.2977	99.2632	99.3414	98.5296	98.5269	98.3483		99.1104	99.0061	99.115		99.0905	99.3337	99.0762		86.0087	86.2327	85.5065		51.7214	50.8763	50.8563
1.372	99.2503	99.5035	99.3329	99.4647	98.296	98.5987	98.376		99.4987	98.834	98.8705		99.2589	99.195	99.4136		86.1079	86.0098	85.4441		51.7598	50.5658	51.1551
1.376	99.1616	99.4128	99.2977	99.1244	98.6627	98.4631	98.5821		99.0915	99.0186	98.9314		99.1875	99.2751	99.1842		86.0742	85.6121	84.8816		51.5648	50.7834	50.5786
1.38	99.067	99.3144	99.4265	99.4912	98.5135	98.407	98.7859		99.0931	98.9414	99.0455		99.0934	99.2095	99.4925		86.2076	85.4213	85.7361		51.7314	50.5628	50.8621
1.384	99.1309	99.0966	99.3566	99.3054	98.3852	98.8743	97.9728		99.0772	99.3059	98.9751		99.1115	99.3731	98.9946		86.2293	85.3741	85.8984		51.3562	50.264	50.9276
1.388	99.1082	99.3851	99.1092	99.1965	98.5482	98.4897	98.1055		98.778	98.8556	98.9418		99.2261	99.1263	98.9653		85.9008	86.5114	85.9426		51.6083	50.7746	51.0954
1.392	99.2166	99.0819	99.2672	99.1184	98.3832	98.7176	98.5061		99.2337	99.0866	99.1476		99.1172	99.1278	99.1183		86.001	86.1414	85.5345		51.8084	50.7179	50.528
1.396	99.319	99.2379	99.09	99.2344	98.5302	98.8313	98.7296		99.2261	99.3396	99.1555		99.2205	99.2245	99.1074		85.4764	85.8612	85.5572		52.0753	50.6985	50.9604
1.4	99.1222	99.3346	99.1449	99.3618	98.468	98.3885	98.5824		98.9659	98.9126	98.9249		99.117	99.0336	99.3921		86.8927	86.3854	86.572		51.8611	50.956	50.833
1.404	99.2026	99.3599	99.5096	99.2412	98.6935	98.5714	98.9309		99.0447	98.8865	98.9809		99.1139	99.4165	99.1352		85.8396	85.7412	86.3089		51.5158	50.911	50.8297
1.408	98.8794	99.2124	99.2001	99.1879	98.4837	98.8329	98.3055		99.1608	98.9917	98.9647		99.482	99.178	99.3684		86.397	86.0269	86.2617		51.7679	50.9293	50.4967
1.412	99.2972	99.1552	99.1649	99.1792	98.8222	98.6756	98.328		99.1486	99.0473	98.9874		99.2596	99.3071	99.0493		86.5757	86.8574	86.5666		51.6997	51.0668	50.7813
1.416	99.271	99.5059	99.2479	99.263	98.6412	98.7031	98.5441		99.2802	98.9058	99.0342		99.376	99.3067	99.1707		86.4726	86.1745	86.5607		52.1258	50.4842	50.8992
1.42	99.1051	99.3715	99.0931	99.1123	98.7939	98.4948	98.4642		99.3381	98.9852	98.9335		99.0559	99.2265	99.3883		86.6629	86.3874	86.1014		51.814	50.6524	50.4817
1.424	99.0836	99.3806	99.2824	99.3304	98.8956	98.805	98.8465		98.9184	99.0503	99.0701		98.8955	99.2525	99.2635		86.2915	86.4406	86.1978		51.6665	50.9969	50.7351
1.428	99.1848	99.3396	99.5044	99.0783	98.8218	98.7345	98.6317		98.8347	99.0794	99.0969		99.144	99.2384	98.9092		87.2207	86.4602	86.5548		51.6112	51.0057	51.3102
1.432	99.0588	99.4888	99.4209	99.4708	98.8	98.5785	98.775		99.1297	99.1412	98.8895		99.2652	99.3234	99.396		86.8782	86.8629	86.7298		51.6901	50.4063	51.0437
1.436	99.2637	99.4964	99.292	99.2342	98.8003	98.3439	98.5798		99.0449	99.1308	99.1719		99.3876	99.1408	99.3535		86.8806	86.6877	86.3719		51.56	51.1963	51.0889
1.44	99.1108	99.4078	99.3538	99.2806	98.5802	98.5926	98.5905		99.2931	98.927	98.9833		99.1411	99.1999	98.9481		86.7742	86.4155	86.4382		52.0266	50.4886	51.2701
1.444	99.1778	99.4714	99.4849	99.321	98.6858	98.4426	98.7566		98.8114	99.1957	98.8833		99.0349	99.1768	99.1361		86.7693	87.4378	86.3438		51.9253	50.7479	51.0547
1.448	99.1354	99.6681	99.3723	99.2871	98.9293	98.6618	98.7676		99.2337	99.1245	99.1347		99.2654	99.2012	99.2376		86.7742	86.8393	86.6679		51.7115	50.9754	50.9058
1.452	99.2255	99.758	98.9412	99.4406	98.6787	98.7233	98.6346		99.0375	99.1466	99.2368		99.2852	99.0947	98.9614		87.2559	86.8398	86.7559		51.821	50.7815	51.1249
1.456	99.3871	98.8944	99.43	99.6525	98.7423	98.6698	98.7785		99.2175	99.1208	99.1097		99.4253	99.4264	99.3157		86.7848	86.2609	86.5562		52.051	50.8082	51.2159
1.46	99.0122	99.3749	99.2486	99.2457	99.0779	98.6249	98.9875		99.0947	99.0924	98.9416		99.3488	99.2453	99.3702		87.4014	86.5225	87.0867		52.0576	50.6707	50.8643
1.464	99.0658	99.4092	99.3171	99.3725	99.1526	99.0681	98.5711		99.1318	99.1254	99.29		99.2734	99.3443	99.0455		86.8055	86.6806	87.8744		51.6245	51.1125	50.726
1.468	99.0717	99.731	99.2188	99.3536	98.9511	98.6926	98.6797		99.103	98.9761	99.0735		99.3198	99.3434	99.236		87.689	87.2686	87.2313		51.8121	50.5687	50.98
1.472	99.3323	99.1059	99.3688	99.4434	98.9993	98.9406	98.537		99.0905	99.0352	99.4393		99.3194	99.0363	99.1836		87.0747	87.1064	86.8684		51.8162	51.3221	51.1398
1.476	99.2492	99.3139	99.2399	99.2988	98.6094	98.7906	98.822		99.245	99.2661	98.9552		99.2819	99.3073	99.2459		87.7294	87.0547	87.368		51.8199	51.0544	51.0416
1.48	99.0698	99.1664	99.446	99.1937	99.0811	99.0739	98.6484		99.5003	98.9624	99.1277		99.1813	99.4805	99.4251		87.0613	86.9166	86.7436		51.9168	51.1783	51.1223
1.484	99.2056	99.1426	99.3868	99.6663	99.005	98.54	98.7103		99.283	99.2143	98.8754		99.2948	99.3026	99.3704		86.5502	87.3906	87.0686		51.7026	50.6883	51.1326
1.488	99.0063	99.1548	99.3662	99.4149	98.6165	98.8332	98.5779		99.2046	99.2803	99.365		99.2527	99.3537	99.415		87.0646	87.373	87.7279		51.8571	50.9388	51.3033
1.492	99.1297	99.2712	99.0356	99.1439	98.5395	99.081	98.7966		99.2459	99.0714	99.2057		99.1735	99.0723	99.2019		87.3508	86.2152	87.3832		52.0207	51.0094	51.2829
1.496	99.1796	99.0842	99.3742	99.3505	98.9707	98.6336	99.1537		99.2376	99.225	99.2875		99.349	99.0101	99.4825		87.5704	87.4022	87.0902		52.5132	51.2131	51.1096
1.5	98.9639	99.378	99.4324	99.1902	99.04	99.0713	98.671		99.0871	99.205	99.0599		99.3243	99.3774	99.1917		87.8561	86.9884	87.3931		51.8114	50.4732	51.4277
1.504	99.2429	99.343	99.5563	99.3692	99.0772	98.9207	98.7718		99.3959	99.2878	99.1525		99.2634	99.4067	99.1144		87.5411	87.5488	88.0553		51.9702	50.8697	50.7573
1.508	99.026	99.5917	99.3608	99.3433	99.0153	99.0954	98.9421		99.3551	99.1808	99.0444		99.0309	99.0296	99.1085		88.1871	87.4313	87.8656		52.1671	50.9549	50.8927
1.512	99.2318	99.2827	99.2116	99.1722	98.877	98.9323	99.0973		99.2408	99.2247	98.9839		99.25	99.2335	99.1759		87.9785	87.7285	87.4904		52.4169	50.9388	50.9586
1.516	99.0567	99.3765	99.12	99.1376	98.9653	98.9159	98.6397		99.3752	99.2229	99.0127		99.351	99.656	99.1589		87.6692	88.2221	87.1339		52.0495	50.8858	51.0678
1.52	99.1105	99.291	99.2454	99.1408	98.912	98.905	98.9621		99.2477	99.2631	99.0175		99.6812	99.0862	99.2378		87.8426	87.353	87.4009		51.7207	51.0196	51.2264
1.524	99.0014	98.9408	99.5966	99.1619	98.7821	98.7214	98.6111		99.552	99.1352	99.1701		99.2411	99.5792	99.4003		87.4616	87.3509	87.6625		51.9021	51.1312	51.0012
1.528	99.148	99.373	99.1979	99.168	98.6637	99.1588	98.5592		99.3687	99.0356	99.3634		99.0876	99.3883	99.3698		87.7636	87.9786	87.6635		51.8003	51.0917	51.1304
1.532	99.3002	99.0654	99.2219	99.2316	99.2794	98.8483	98.5238		99.3662	98.9812	99.1671		99.3247	99.2608	99.4016		88.3846	87.5443	87.7136		52.0657	51.0134	50.9804
1.536	99.1902	99.5593	99.4352	98.9915	99.0769	98.8682	99.2036		99.4042	99.4208	99.1536		99.3359	99.1332	99.5139		87.9202	87.7918	87.8557		52.0126	51.2028	50.8636
1.54	99.1183	99.3575	99.0492	99.2824	99.023	98.8823	98.8304		99.0401	99.144	99.1326		99.3573	99.4797	99.4224		87.7429	87.8676	88.3085		52.4166	50.7651	51.0841
1.544	99.308	99.5876	99.3507	99.3346	98.8911	98.8233	98.7486		99.1726	99.1808	99.3678		99.2098	99.2527	99.2432		88.0686	87.6075	88.2953		51.9769	50.6886	51.4867
1.548	99.1625	99.5273	99.2956	99.1312	98.9213	98.6182	98.909		99.2035	99.0924	99.1712		99.1634	99.2182	99.1314		88.0787	88.0388	88.3897		51.5987	50.7845	51.276
1.552	99.4145	99.236	99.074	99.3561	98.9797	99.1819	98.9006		99.5082	99.2747	99.2247		99.1349	99.1345	99.4719		88.2034	87.6733	88.7053		51.7867	51.4994	51.2537
1.556	99.2571	99.3542	99.396	99.5439	98.9351	99.1293	98.7563		99.5165	99.007	98.9314		99.2341	99.3315	99.5309		88.638	87.8791	87.8626		52.0767	51.0383	51.0914
1.56	99.2761	99.5283	99.0815	99.1911	98.6778	98.807	98.8735		99.3489	99.4622	99.2849		99.3024	99.4176	99.2979		87.9462	87.7682	88.135		51.8622	50.4817	51.2356
1.564	99.1487	98.9423	99.2749	99.3344	99.1953	99.0713	98.4188		99.0892	99.0587	99.2631		99.237	99.2391	99.2961		88.0936	88.073	87.6227		52.1162	51.0229	51.3404
1.568	99.2297	99.3706	99.3167	99.3458	99.1045	98.8377	98.5232		99.6222	99.2338	99.1566		99.1552	99.6746	99.2696		88.1726	88.2924	87.9664		51.5843	51.2215	51.1744
1.572	99.3251	99.4309	99.1107	99.2897	99.1138	99.171	98.8362		99.3282	98.8721	99.4615		99.3678	99.071	99.1354		88.0117	88.2562	88.018		51.9212	51.2668	51.265
1.576	99.0761	99.2284	99.0743	99.2251	99.0978	98.93	98.9395		99.7497	98.9137	99.209		99.3758	99.5781	99.4265		88.0917	87.7587	88.3499		52.1044	51.0635	50.9436
1.58	99.1023	99.4652	99.0923	99.3639	98.8992	98.7381	98.9083		99.2998	99.2829	99.099		99.227	99.7102	99.1775		87.8494	88.1202	87.6517		52.2953	51.0737	51.3899
1.584	99.2827	99.2946	99.4162	99.0725	99.1517	99.2396	98.7805		99.1816	99.2436	99.2962		99.0584	99.227	99.1625		87.9029	88.3421	87.7028		51.8899	51.0741	51.3793
1.588	99.1787	99.4311	99.426	99.3449	99.1045	99.2242	99.1067		99.3577	99.0393	99.3101		99.1068	99.4154	99.0792		88.6799	88.5379	88.4964		51.9769	50.8858	51.6065
1.592	99.348	99.323	99.055	99.3349	98.8093	98.9746	99.02		99.4897	99.1505	99.1192		99.3646	99.4134	99.5273		88.2285	88.4661	88.0018		52.1228	51.0748	51.1591
1.596	99.2677	99.1181	99.2174	99.2445	98.9444	99.0758	98.8123		99.4386	99.1677	99.3148		99.4706	99.105	99.114		89.1057	88.2602	88.4792		52.3521	50.9999	51.0729
1.6	99.0585	99.2098	99.4727	99.4032	99.0124	99.0585	99.2104		99.3415	99.2054	98.836		99.1418	99.4958	99.4355		88.3277	88.2125	89.2919		51.71	51.1008	51.3003
1.604	99.323	99.2951	99.094	99.2763	98.8591	98.6852	99.4374		98.876	98.9126	99.4157		99.1222	99.5287	99.3973		87.9553	88.434	88.5937		51.943	50.5749	51.5446
1.608	99.0948	99.3465	99.2515	99.3955	98.9001	98.9871	98.7476		99.3851	99.1326	99.3891		99.4876	99.3279	99.565		89.2517	88.5771	87.9491		51.9183	50.9783	51.1198
1.612	99.3998	99.1683	99.3319	99.3608	99.3256	99.0258	98.4749		99.4579	99.0942	99.3157		99.2348	99.2335	99.2342		88.5816	88.7935	88.2722		52.4851	51.0917	51.0678
1.616	99.3098	99.2679	99.1179	99.1825	98.8363	98.8755	98.9209		99.3233	99.558	99.1476		99.4269	99.4371	99.4995		88.6351	88.5675	88.4221		52.0797	51.0536	51.3961
1.62	99.2646	99.3384	99.5335	99.4076	98.9643	99.1473	98.7016		99.3724	99.3026	99.1928		99.0195	99.6363	99.5185		88.9024	88.5841	88.843		52.2927	51.3422	51.0055
1.624	98.8672	99.1259	99.063	99.2398	98.973	99.1354	98.8368		99.678	99.3708	99.2226		99.2585	99.3548	99.1677		88.8721	89.2303	89.0362		52.3805	50.9088	51.4485
1.628	99.225	99.0854	99.194	99.1282	99.0381	99.1995	98.9785		99.6289	99.2252	99.1928		99.2542	99.1603	99.2242		88.849	89.0486	88.5077		51.9651	50.595	51.1322
1.632	99.1525	99.3606	99.3056	99.1317	98.8831	98.8179	98.908		99.3604	99.2317	99.0935		99.3905	99.1314	99.5022		89.4078	88.6373	88.4703		51.9474	51.1103	51.1864
1.636	99.3169	99.1972	99.4042	99.1968	98.6386	99.2562	98.85		99.6976	99.1757	99.218		99.3988	99.4293	99.3806		88.6837	89.4824	88.5657		52.0808	51.1359	51.2894
1.64	99.0398	99.0302	99.56	99.1237	98.7198	98.9066	99.0564		99.5907	99.5997	99.2877		99.395	99.5808	99.3198		88.6139	88.4681	88.6134		52.3805	51.2529	51.7273
1.644	99.3867	99.3184	99.3397	99.7266	98.9133	99.1771	98.974		99.3346	99.3529	99.3423		99.2665	99.1305	99.3788		88.4751	88.9737	88.7771		52.2751	50.9479	51.2698
1.648	99.3871	99.2641	99.2179	99.3646	99.2653	99.1239	98.7537		99.5305	98.9993	99.3092		99.3687	99.1786	99.5259		89.2088	89.3207	89.5977		52.1553	51.4925	51.2585
1.652	99.493	99.3858	99.1107	99.0762	99.0272	99.1188	99.1856		99.4247	99.2359	99.2145		99.2335	99.2444	99.2581		88.8413	88.4696	88.7727		52.1442	51.3352	51.3007
1.656	99.585	99.4721	99.0508	99.3344	99.0025	99.0745	99.2123		99.5059	99.2003	99.2189		99.165	99.4575	99.4735		89.3321	88.8824	89.1857		52.3399	51.4256	51.4328
1.66	99.3799	99.4256	99.316	99.4271	99.2611	98.748	98.7631		99.6725	99.061	99.2546		99.2908	99.4741	99.4886		89.2103	88.8653	88.9453		52.4133	51.1195	50.9607
1.664	99.3642	99.4966	99.2559	99.3653	99.0387	99.1319	99.1524		99.5331	99.4601	99.3692		99.4035	99.3765	99.2855		89.0975	88.9431	88.9192		51.9382	51.3469	51.189
1.668	99.1707	99.2953	99.2444	99.102	99.0647	99.3267	98.9428		99.6264	98.9791	99.4229		99.3979	99.4416	99.3872		89.2897	89.4276	89.1572		52.3521	51.2255	51.6538
1.672	99.2595	99.4202	99.43	98.9915	99.23	99.2909	99.0635		99.5755	99.1722	99.2844		99.3129	99.2305	99.5697		89.308	89.2122	89.5702		52.0937	51.3418	51.2643
1.676	99.3316	99.2965	99.19	99.0196	99.2097	98.9557	98.9782		99.5381	99.314	99.5048		99.3966	99.2095	99.5019		89.3403	89.1575	89.3243		52.4018	51.0584	51.4954
1.68	99.025	99.4044	99.3533	99.2918	99.1116	99.2255	98.8304		99.3876	99.1768	99.2333		99.5337	99.545	99.3921		88.7642	89.4527	89.6931		52.0181	51.1725	51.1547
1.684	99.1953	99.1976	99.0283	99.468	99.2893	98.8986	98.9222		99.2871	99.2064	99.1011		99.1487	99.4922	99.4335		88.9448	89.154	89.8037		52.1217	51.0887	51.4212
1.688	99.1925	99.601	99.3882	99.4694	99.033	99.172	98.9524		99.531	99.1738	99.1736		99.3421	99.3552	99.186		89.0436	89.3006	89.3032		52.435	50.9308	51.2581
1.692	99.2944	99.3663	99.3012	99.1975	99.1189	98.9947	98.9927		99.4111	99.3564	99.4703		99.6254	99.2487	99.1752		89.1582	89.0897	89.2108		52.2437	51.242	51.4092
1.696	99.1948	98.9027	99.2618	98.9744	99.2287	98.7579	98.87		99.5098	99.4466	99.1131		99.4753	99.6582	99.2979		89.1553	89.1239	89.0348		52.2655	51.3429	51.3957
1.7	99.1658	99.251	99.4842	99.2164	99.1475	99.1527	98.6449		99.5059	99.2712	99.193		99.3508	99.5676	99.2057		89.6578	89.4763	89.1193		52.2419	51.1158	51.2869
1.704	99.4527	99.4254	99.2219	99.2635	99.0708	98.9752	98.8123		99.5001	98.8965	99.4511		99.6527	99.4268	99.6003		89.2604	89.8554	89.1301		52.128	51.5686	51.0754
1.708	99.0948	99.6346	99.6461	98.9618	99.2454	99.1851	99.0967		99.3524	99.2336	99.3949		99.2723	99.2041	99.3472		89.6034	89.4688	89.5038		51.922	51.2804	51.2967
1.712	99.288	99.4047	99.1853	99.1897	99.1183	99.0265	99.0197		99.4529	99.3643	99.5444		99.6094	99.4727	99.3763		89.4921	89.3729	89.406		52.8618	51.374	51.5715
1.716	99.3639	99.1409	99.4019	99.076	99.0285	99.4078	99.1695		99.5132	99.4515	99.1803		99.7205	99.5774	99.1345		89.5952	89.9092	89.9035		52.2157	51.295	51.6803
1.72	99.2101	99.3637	99.1921	99.3735	99.4751	99.0387	99.1083		99.189	99.3717	99.1715		99.2411	99.237	99.6583		89.151	89.2198	89.6518		52.599	51.1783	51.4325
1.724	99.1965	99.1083	99.4936	99.3739	98.9742	99.1342	99.0313		99.4768	99.2626	99.3993		99.7428	99.2807	99.1738		89.4675	89.7646	90.0083		52.0716	51.2237	51.471
1.728	99.3576	99.4625	98.9964	99.487	99.2765	98.9592	99.0249		99.4524	99.5813	99.4062		99.3754	99.2791	99.5137		89.7064	89.8876	88.9556		51.8534	51.0536	51.4678
1.732	99.252	99.2836	99.4141	98.9871	99.0227	99.4133	99.3057		99.7854	99.3429	99.506		99.3575	99.3819	99.5426		89.7739	90.2144	89.255		52.5883	51.5503	51.2294
1.736	99.5159	99.2079	99.3516	99.3987	99.3333	98.9547	99.0838		99.7612	99.3627	99.3493		99.4818	99.8024	99.4353		90.2705	89.9207	89.2909		51.9091	51.2848	51.5591
1.74	99.2026	99.362	99.1867	99.472	98.835	99.1316	99.5234		99.4773	99.3392	99.2613		99.3586	99.2518	99.4446		90.3096	89.4161	89.9478		51.7476	51.0181	51.554
1.744	99.0253	99.6165	99.6837	99.0336	99.537	99.0319	99.1357		99.2595	99.1573	99.2784		99.4604	99.1547	99.3729		90.0865	89.5788	89.4138		52.1158	51.5404	51.391
1.748	99.215	99.4799	99.3897	99.293	99.0407	99.3117	99.1537		99.6518	99.3071	99.2636		99.3747	99.4246	99.3621		89.9454	89.8454	89.3465		52.3893	51.5707	51.3557
1.752	98.9438	99.2098	99.2721	99.2773	99.1976	99.1739	99.4123		99.5831	99.4543	99.3932		99.2417	99.432	99.5255		89.876	90.0889	89.7737		52.1044	51.235	51.6054
1.756	99.2201	99.3413	99.3958	99.377	99.1696	99.1752	98.9563		99.5181	99.3541	99.2462		99.1331	99.3928	99.4988		89.9406	89.5492	90.0476		52.1007	51.4234	51.5471
1.76	99.3529	99.4888	99.5445	99.4828	99.6079	99.1672	99.4558		99.5391	99.352	99.1925		99.5324	99.4584	99.5099		89.9724	89.4387	89.7246		52.3889	50.8997	51.498
1.764	99.0827	99.4061	99.162	99.5003	99.0375	98.8009	99.0857		99.3706	99.515	99.1117		99.397	99.5446	99.2848		90.5422	89.6089	89.4615		52.4029	51.7145	51.6137
1.768	99.3895	99.6162	99.6386	99.4821	99.3567	99.4758	99.3447		99.3899	99.2466	98.8981		99.5014	99.6142	99.5349		90.3067	89.8795	90.17		52.0827	51.415	51.8754
1.772	99.1731	99.1807	99.327	99.3842	99.1526	98.9326	99.4155		99.3517	99.4611	99.4842		99.2156	99.5009	99.403		90.5066	90.0487	90.0628		52.2736	51.3963	51.6108
1.776	99.393	99.3034	99.5227	99.2784	99.2277	99.2601	99.1038		99.5563	99.3145	99.4164		99.136	99.3474	99.1741		90.0793	89.9764	89.5127		52.2279	51.3466	51.5842
1.78	99.2426	99.2808	99.6353	99.4739	99.1889	99.3126	98.8581		99.4125	99.1436	99.4645		99.4383	99.462	99.2839		90.2383	90.236	89.7098		52.491	51.393	51.3211
1.784	99.1185	99.2091	99.5912	99.2841	99.2444	99.1223	98.9669		99.4388	99.3215	99.0992		99.5166	99.3295	99.3795		90.1039	90.225	90.35		52.1512	51.2336	52.0676
1.788	99.3246	99.5833	99.4317	99.2866	99.3381	99.3963	98.936		99.4111	99.3892	99.4564		99.1616	99.5929	99.5069		90.245	90.3887	90.1818		52.5061	51.5539	51.3462
1.792	99.4244	99.4409	99.3826	99.395	99.297	99.3886	99.3321		99.4937	99.2619	99.4051		99.3825	99.408	99.4409		90.2884	89.8805	90.379		52.1829	51.5444	51.2767
1.796	99.0323	99.1431	99.3737	99.3243	99.392	99.188	99.2133		99.6907	99.3008	99.2386		99.5806	99.1489	99.2211		89.811	90.8923	89.7954		52.5861	51.5232	51.36
1.8	99.0817	99.4902	99.2949	99.5282	99.1209	99.4254	99.0155		99.6324	99.4594	99.331		99.1817	99.3899	99.473		90.7205	90.0101	90.4414		52.3845	51.446	51.2123
1.804	99.3126	99.2267	99.3516	99.5513	99.3252	98.9598	98.9766		99.5962	99.3708	99.4701		99.5739	99.4051	99.2285		90.323	90.1773	90.791		52.0889	51.2387	51.9759
1.808	99.6033	99.2258	99.1839	99.4055	99.2357	99.1399	98.8748		99.3494	99.5059	99.4757		99.2991	99.4098	99.292		90.2204	90.8762	91.2227		52.261	51.8535	51.5155
1.812	99.3103	99.3065	99.7651	99.5059	99.2088	99.3197	99.2815		99.6375	99.2636	99.5132		99.2823	99.2068	99.0482		90.4883	90.233	90.1371		52.0602	51.6421	51.5089
1.816	99.0094	99.2903	99.5525	99.6021	99.2065	99.2729	99.2162		99.4609	99.4513	99.1701		99.3461	99.6911	99.4581		90.5702	90.7587	90.2536		52.5257	51.5042	51.4769
1.82	99.2993	99.4073	99.0114	99.1921	99.0798	99.4036	99.0564		99.3865	99.0917	99.2161		99.3774	99.3733	99.4884		90.0639	90.6869	90.6966		52.1501	51.2701	51.2927
1.824	99.1836	99.5312	99.5023	99.4989	99.23	99.2392	99.402		99.5662	99.2338	99.1766		99.4202	99.3467	99.3675		90.2002	90.6121	90.4193		52.2577	51.608	51.3357
1.828	99.5473	99.5683	99.515	99.5555	99.2521	99.6248	98.8478		99.5423	99.4394	99.2046		99.1877	99.5837	99.2159		90.4777	90.708	90.1459		52.2614	51.3257	51.8329
1.832	99.266	99.5824	99.2925	99.4322	98.9765	99.3546	99.2481		99.4794	99.549	99.4682		99.3863	99.2131	99.2391		90.3717	90.592	90.1484		52.1394	51.5605	51.3349
1.836	99.3178	99.2334	99.3519	99.2431	99.4443	98.9845	98.9576		99.7343	99.4411	99.3185		99.2937	99.3404	99.3345		90.5996	90.4037	90.5388		52.6694	51.1761	51.4845
1.84	99.2869	99.1045	99.4816	99.2852	99.3041	99.145	99.3038		99.5704	99.2145	99.5044		99.4135	99.4051	99.4918		90.5576	89.9252	90.558		51.9971	51.2204	51.2326
1.844	99.055	99.3308	99.3509	99.2387	99.2213	99.146	98.709		99.5121	99.1608	99.2798		99.6114	99.4891	99.287		89.8538	90.2797	90.204		52.2507	51.2109	51.4743
1.848	99.2838	99.4575	99.659	99.2904	99.3349	99.2428	98.9856		99.4796	99.5218	99.24		99.4537	99.6191	99.4739		90.1371	91.5561	90.5516		52.2537	51.3718	51.3877
1.852	99.3724	99.4013	99.4948	99.2717	99.0679	99.5312	99.1698		99.4911	99.2973	99.3233		99.2437	99.5425	99.4183		90.602	90.6206	90.2526		52.5998	51.5971	51.4212
1.856	98.9187	99.3613	99.2496	99.2258	99.3326	99.2764	99.3579		99.6914	99.3748	99.308		99.6141	99.5123	99.2509		90.5129	90.5263	90.7605		52.3237	51.8666	51.6621
1.86	99.1089	99.3482	99.3887	99.3812	99.3657	99.7225	99.02		99.3293	99.1038	99.4113		99.1949	99.3528	99.4281		90.2855	90.3239	90.7517		52.5356	51.5082	51.5613
1.864	99.2349	99.2982	99.2874	99.3767	99.5425	99.3017	99.1444		99.392	99.0468	99.3303		99.5697	99.2129	99.3632		90.7802	90.3405	90.1902		52.5651	51.4062	51.8456
1.868	99.3201	99.7377	99.0785	99.4797	99.1517	99.3017	99.2967		99.4436	99.1608	99.4412		99.2361	99.4575	99.2839		90.5562	90.8923	90.9051		52.5644	51.7039	51.6978
1.872	99.2637	99.206	99.0332	99.3784	99.4812	98.971	99.2938		99.3321	99.4964	99.5789		99.3548	99.4519	99.4095		90.931	90.2862	90.3928		52.714	51.6878	51.7557
1.876	99.4194	99.4078	99.2254	99.4348	99.4151	99.3447	99.2754		99.0567	99.5297	99.4657		99.7845	99.3888	99.4886		91.0403	90.7748	90.5112		52.7144	51.4171	51.68
1.88	99.3054	99.1969	99.4737	99.15	99.3413	99.2261	99.0729		99.1662	99.3331	99.1701		99.4519	99.5273	99.1576		90.8867	90.233	90.379		52.6326	51.4519	51.3833
1.884	99.0977	99.2732	99.4417	99.3611	99.1427	99.3421	99.1875		99.359	99.2478	99.2914		99.5244	99.6542	99.3637		90.8751	90.6869	90.6548		52.3827	51.5653	51.3739
1.888	99.2356	99.52	99.3195	99.5551	99.6262	99.261	99.1766		99.5047	99.4943	99.3967		99.1933	99.4506	99.4507		91.128	90.4283	90.35		51.9802	51.7181	51.7335
1.892	99.2848	99.5395	99.1681	99.2705	99.3641	99.2639	99.3205		99.6331	99.6895	99.2231		99.4782	99.4608	99.4348		90.6699	90.7663	90.7418		52.5847	51.7013	51.4816
1.896	99.1021	99.277	99.0271	99.3639	99.2444	99.6308	98.8416		99.5462	99.4904	99.4157		99.5235	99.5177	99.6653		90.958	89.9187	90.2123		52.6086	51.5207	51.573
1.9	99.2777	99.226	99.5922	99.0765	99.5245	99.3219	99.1856		99.2929	99.1984	99.5243		99.1967	99.3863	99.3024		90.6988	91.1589	91.1165		52.8194	51.4435	51.7036
1.904	99.4848	99.2846	99.4366	99.358	99.5011	99.7045	99.4857		99.3607	99.2478	99.1127		99.4773	99.3176	99.2407		90.8303	91.1017	90.6366		52.651	51.3831	51.5795
1.908	99.2749	99.3987	98.9121	99.483	99.2948	99.0813	99.3253		99.3632	99.3401	99.3171		99.2266	99.5005	99.5345		90.7672	91.0053	90.6686		52.7575	51.581	51.7717
1.912	99.4803	99.4742	98.9619	99.5202	99.3641	99.3597	99.3031		99.6347	99.2333	99.4525		99.3756	99.3877	99.4972		90.7634	91.0931	90.673		52.4368	51.5737	51.6356
1.916	99.2534	99.069	99.3629	99.266	99.4404	99.5901	99.2761		99.6647	99.635	99.6007		99.3912	99.511	99.1029		90.7446	91.7815	90.6838		52.9728	51.3173	51.7142
1.92	99.0546	99.3673	99.3136	99.5492	99.2823	99.4059	99.1424		99.5711	99.4655	98.9661		99.2341	99.5421	99.386		90.9397	90.9746	90.9631		52.7044	51.0789	51.8452
1.924	99.2824	99.3246	99.3681	99.4757	99.2775	99.2562	99.2832		99.6045	99.4636	99.447		99.4758	99.368	99.5548		90.8515	91.0861	91.1774		52.2198	51.5404	51.7233
1.928	99.3012	99.2977	99.1552	99.2515	99.194	99.4908	98.8835		99.6312	99.3864	99.477		99.1442	99.1509	99.6271		90.9589	90.8963	90.8112		52.4811	51.7847	51.9173
1.932	99.6328	99.2886	99.404	99.5244	99.3532	99.2761	99.0742		99.6384	99.2547	99.1291		99.5324	99.5403	99.4346		90.508	91.1398	90.7939		52.7645	51.698	51.8252
1.936	99.7201	99.5564	99.3378	99.3908	99.3115	99.0617	99.459		99.3722	99.2936	99.3488		99.3205	99.7149	99.3641		91.1738	91.5752	91.0122		52.4464	51.5594	51.7775
1.94	99.1965	99.4197	99.503	99.6777	99.4093	99.138	99.2954		99.2689	99.3459	99.4199		99.2348	99.8241	99.2136		90.4864	91.4657	90.9134		52.7387	51.4457	51.478
1.944	99.0918	99.2658	99.331	99.2948	99.2871	99.419	99.2825		99.3851	99.3396	99.5532		99.3372	99.214	99.2208		91.0452	91.7815	90.9464		51.675	51.4406	51.7298
1.948	99.215	99.5305	99.4361	99.3641	99.3211	99.3944	99.4033		99.6165	99.3859	99.543		99.608	99.2086	99.5528		91.6348	91.2222	91.1691		52.6023	51.5938	51.6927
1.952	99.3504	99.2817	99.2648	99.5293	99.1799	99.3841	99.5324		99.6508	99.341	99.4314		99.2703	99.378	99.3951		90.7643	91.2106	91.3023		52.3528	51.852	51.6188
1.956	99.2464	99.5052	99.4849	99.4402	99.2155	99.3719	99.2194		99.6091	99.4378	99.5058		99.6939	99.722	99.3625		90.8322	91.4642	90.9056		52.7748	51.8191	51.3546
1.96	99.0569	99.3215	99.545	99.5368	99.64	99.3745	99.1109		99.2943	99.3117	99.3564		99.3513	99.5643	99.0862		90.89	91.3517	90.5511		52.1973	51.6761	51.4736
1.964	99.3984	99.2134	99.2817	99.4959	99.1908	99.4206	99.4313		99.1332	99.4301	99.5701		99.3707	99.4922	99.4773		91.1825	91.0886	91.3255		52.529	51.4731	51.839
1.968	99.3272	99.4607	99.2702	99.1806	99.3833	99.3559	99.326		99.6446	99.1887	99.3666		99.5188	99.4206	99.4009		91.4074	91.5219	90.7443		52.3698	51.521	51.5246
1.972	99.4494	99.3558	99.1745	99.4434	99.2097	99.3357	99.5933		99.5619	99.3892	99.3511		99.4818	99.6171	99.5548		91.4758	91.763	91.0973		52.707	51.6556	51.3804
1.976	99.3487	99.2315	99.4274	99.3049	99.1295	99.371	99.1779		99.4639	99.4976	99.427		99.5072	99.5891	99.144		91.3568	91.773	91.293		52.6407	51.2124	51.9093
1.98	99.3693	99.2784	99.5863	99.4945	99.4109	99.2146	99.1788		99.1	99.3127	99.2138		99.3111	99.4385	99.5702		91.1984	91.7178	92.3063		52.6127	51.6161	51.7331
1.984	99.3888	99.6074	99.4455	99.4633	99.4812	99.2851	99.3025		99.3662	99.1838	99.356		99.598	99.3933	99.2986		91.1738	91.7163	91.5418		52.459	51.7693	52.3348
1.988	99.481	99.2936	99.38	99.1041	99.6423	99.651	98.8587		99.5582	99.4992	99.2629		99.302	99.6822	99.3973		92.0076	91.0891	91.526		52.6742	51.3806	51.7218
1.992	99.2108	99.5231	99.2704	99.2733	99.091	99.3918	99.1199		99.2733	99.4206	99.487		99.7796	99.8254	99.5225		91.1473	91.3241	91.1263		53.0273	51.8754	51.977
1.996	99.1339	99.3118	99.3655	99.2515	99.3589	99.394	99.0465		99.5059	99.4522	99.3256		99.5255	99.5235	99.4543		91.4541	91.7815	91.1401		52.2518	52.0429	51.4343
2	99.5932	99.3034	99.5014	99.5492	99.4212	99.4549	98.9444		99.4434	99.2731	99.2356		99.2797	99.2834	99.5381		91.9392	91.6229	91.4356		52.3565	51.6966	52.155
2.004	99.1539	99.3101	99.2005	99.4175	99.3817	99.6081	99.2973		99.555	99.3817	99.5933		99.3305	99.4029	99.2134		91.4262	91.2121	91.1622		52.7708	51.4193	51.9428
2.008	99.3864	99.6386	99.2228	99.2695	99.5768	99.3594	99.5643		99.6829	99.6788	99.3763		99.366	99.4893	99.4132		91.6025	91.8634	91.5118		52.6993	51.739	51.9522
2.012	99.3597	99.3337	99.2956	99.4734	99.3137	99.2242	99.2152		99.3471	99.6167	99.3268		99.617	99.4976	99.4242		91.6492	92.0908	91.3618		52.6639	51.5517	51.5519
2.016	99.3817	99.4492	99.6778	99.5462	99.5697	99.3786	98.9215		99.3173	99.7632	99.1909		99.4032	99.3731	99.4678		91.2282	91.9342	91.0383		52.3528	52.1153	52.2959
2.02	99.1309	99.2365	99.496	99.3964	99.3952	99.2287	99.4603		99.3568	99.3815	99.3122		99.4715	99.3819	99.3833		91.7143	91.6434	91.6077		52.5983	51.7145	51.9198
2.024	99.2506	99.3666	98.9898	99.4104	99.494	99.2149	99.1614		99.498	99.3243	99.3164		99.4624	99.4929	99.3661		91.2947	91.8453	92.1928		52.766	51.9858	51.6327
2.028	99.2897	99.5533	99.3746	99.3898	99.367	99.3283	99.3218		99.418	99.6474	99.4268		99.1904	99.3581	99.4301		91.9816	91.9738	91.2104		52.5872	51.7854	51.6236
2.032	99.2677	99.3592	99.1728	99.6356	99.11	99.2047	99.2197		99.5469	99.5304	99.4655		99.4827	99.3592	99.4545		91.5876	91.302	91.7448		52.627	51.751	52.4323
2.036	98.8773	99.5478	99.2364	99.7606	99.5938	99.5052	99.1289		99.301	99.4301	99.355		99.59	99.554	99.1601		91.8106	91.6098	91.4788		52.4361	52.0937	52.1703
2.04	99.3159	99.2084	99.4241	99.2747	99.0509	99.3021	99.5314		99.3646	99.3352	99.4414		99.2817	99.4969	99.3454		91.497	90.9977	91.6342		52.7848	51.5283	52.1579
2.044	99.1555	99.4509	99.243	99.6276	99.1966	99.1402	99.1408		99.5727	99.3701	99.5916		99.6553	99.6385	99.4043		91.9614	92.0552	91.7866		52.7221	51.9207	52.3057
2.048	99.2054	99.5917	99.132	99.387	99.2338	99.3104	99.4657		99.7193	99.5348	99.3747		99.5746	99.4698	99.071		92.3588	91.5696	91.2566		52.8983	52.0758	52.4309
2.052	99.496	99.4061	99.269	99.2831	99.487	99.4293	99.3775		99.6942	99.5341	99.5967		99.3747	99.3456	99.6057		91.7851	91.7584	91.174		52.8415	51.8169	51.5795
2.056	99.1283	99.4568	99.3455	99.4697	99.5373	99.0691	98.9998		99.4561	99.3897	99.2736		99.3785	99.6032	99.4086		91.5529	91.417	91.9725		53.1644	51.7946	51.7502
2.06	99.3443	99.5469	99.6522	99.2836	99.7173	99.4389	99.1646		99.5079	99.4357	99.3023		99.399	99.5837	99.6023		91.8039	91.7097	91.3643		52.592	51.5887	51.8012
2.064	99.2288	99.3272	99.2235	99.0493	99.6881	99.7045	99.0758		99.4916	99.3185	99.6051		99.4231	99.3172	99.2938		90.7971	92.1757	91.5236		52.5253	51.7854	52.2347
2.068	99.1731	99.353	99.1902	99.4104	99.2059	99.4373	99.3685		99.4483	99.539	99.3909		99.5512	99.7061	99.2706		91.419	92.1912	91.7935		52.8316	51.9314	51.9388
2.072	99.3232	99.4799	99.6663	99.0018	99.5989	99.2726	99.346		99.7421	99.4978	99.1992		99.7843	99.3769	99.4488		92.2813	92.1631	91.589		52.5902	51.5064	51.9923
2.076	99.152	99.3603	99.5741	99.5424	99.3378	99.1691	99.5234		99.3722	99.3945	99.4171		99.3936	99.5772	99.0873		92.1401	91.4602	91.7714		52.7778	52.0093	51.9945
2.08	99.0923	99.3334	99.3894	99.3966	99.1988	99.3982	99.392		99.2722	99.4257	99.4826		99.3497	99.3751	99.4066		91.747	92.0085	91.7522		52.6263	51.9547	51.9191
2.084	99.0499	99.5109	99.266	99.4938	99.7728	99.3062	99.4806		99.4275	99.3787	99.3476		99.5853	99.5161	99.3332		92.2712	91.7137	91.53		52.8928	51.8531	51.9362
2.088	99.2368	99.4797	99.5154	99.332	99.5168	99.4456	99.5904		99.6465	99.5427	99.3833		99.5677	99.331	99.424		92.2538	92.1787	92.0177		52.7358	51.9544	51.7069
2.092	99.248	99.2896	99.4823	99.4823	99.3593	99.1229	98.7698		99.3519	99.3175	99.5845		99.4001	99.4774	99.4715		91.7143	91.4863	92.0585		52.8471	51.7664	52.1408
2.096	99.2885	99.3737	99.3885	99.3882	99.5925	99.2104	98.9988		99.4049	99.3185	99.4097		99.3798	99.3384	99.4866		91.6362	91.659	91.9464		52.6698	51.8706	51.7783
2.1	99.2965	99.4213	99.243	99.4678	99.4504	99.7981	99.2435		99.3809	99.352	99.3713		99.3629	99.3767	99.438		91.8949	91.9412	92.1667		52.8788	51.8439	52.1084
2.104	99.2667	99.4723	99.4237	99.3688	99.5152	99.5812	99.1064		99.5402	99.2847	99.4467		99.5975	99.4568	99.2706		92.1315	91.3984	92.2247		52.5397	51.9844	52.06
2.108	99.4019	99.3341	99.4019	99.0856	99.4302	99.6145	99.5302		99.4121	99.2496	99.5775		99.6489	99.5316	99.4129		91.4426	92.4895	91.4346		52.5813	51.672	51.9293
2.112	98.9164	99.6896	99.4725	99.2323	99.4193	99.2937	99.1028		99.3017	99.2938	99.4335		99.6531	99.5551	99.4663		92.09	91.7886	91.2827		52.693	51.9774	51.8936
2.116	99.3012	99.2391	99.5187	99.3877	99.3083	99.5812	98.8999		99.3835	99.4215	99.7099		99.5382	99.5929	99.2624		92.1762	92.1646	92.1795		52.8615	51.8915	52.0149
2.12	99.1927	99.504	99.4112	99.4898	99.3557	99.5267	99.2252		99.4547	99.2091	99.3435		99.1864	99.133	99.1924		92.1358	92.3539	91.822		52.4055	51.7163	51.7841
2.124	99.4485	99.5612	99.1125	99.2377	99.7077	99.5196	99.2954		99.4664	99.3013	99.5113		99.6	99.639	99.4075		92.1551	91.8679	92.1731		53.0664	51.6571	52.1339
2.128	99.1445	99.6029	99.2165	99.035	99.2778	99.635	99.3659		99.4955	99.5518	99.4057		99.3622	99.5217	99.3777		92.3844	91.8001	92.3171		52.6422	52.0879	51.9963
2.132	99.0468	99.7137	99.4084	99.3578	99.3676	99.702	99.2323		99.6266	99.4929	99.4671		99.5019	99.6023	99.3528		92.0101	92.0155	92.088		52.9219	51.6121	51.8878
2.136	99.603	99.2358	99.3244	99.5715	99.5919	99.4517	99.3224		99.6299	99.3983	99.2425		99.2301	99.2975	99.3639		92.2822	91.3879	92.2498		52.7184	51.8853	52.0447
2.14	99.2909	99.5366	99.392	99.1411	99.787	99.1832	99.5034		99.3694	99.4464	99.5169		99.5766	99.5381	99.5207		92.3497	92.0642	91.9494		52.839	51.8158	52.2303
2.144	99.5042	99.2732	99.388	99.3196	99.3769	99.5011	99.4055		99.6084	99.2752	99.4789		99.6937	99.5347	99.4161		91.9388	91.7936	92.4047		53.0586	52.1925	52.2263
2.148	99.4527	99.5483	99.7869	99.7807	99.2126	99.2899	99.2274		99.4598	99.5725	99.4138		99.3319	99.5477	99.4161		92.0577	92.1335	91.9105		52.846	52.1204	52.3603
2.152	99.2503	99.4592	99.2512	99.2827	99.5839	99.7677	99.0925		99.4492	99.4787	99.2886		99.639	99.5884	99.487		92.1107	93.0805	92.2778		53.0819	52.3172	52.2289
2.156	99.3157	99.2967	99.171	99.7407	99.6952	99.3479	99.2993		99.4517	99.8039	99.5074		99.6004	99.205	99.2767		92.2832	91.9472	91.4867		52.8511	51.762	52.1288
2.16	99.3243	99.4818	99.2094	99.4785	99.6304	99.4655	99.2088		99.3431	99.515	99.4307		99.5768	99.2429	99.3036		91.9778	91.5465	92.0905		52.728	51.8611	51.9191
2.164	99.3494	99.6472	99.4441	99.3573	99.7873	99.5866	99.4455		99.319	99.4969	99.5201		99.4751	99.5173	99.3903		92.0158	91.541	92.1898		52.9308	52.1054	51.8561
2.168	99.1986	99.4564	99.139	99.4411	99.1542	99.4334	99.5221		99.7327	99.492	99.5599		99.5802	99.5233	99.4626		92.4373	92.5081	91.6726		53.0892	51.4991	52.0851
2.172	99.3541	99.3423	99.4601	99.5946	99.3419	99.719	99.2912		99.4722	99.4706	99.7025		99.4186	99.4463	99.4705		92.7274	91.775	91.615		53.2013	52.1822	52.2682
2.176	99.1124	99.3056	99.3202	99.6253	99.4844	99.4075	99.06		99.5854	99.3378	99.6491		99.5409	99.7346	99.2654		92.8054	92.7667	91.7704		52.7019	52.067	52.1332
2.18	99.3173	99.4373	99.3615	99.3987	99.6297	99.4661	99.5157		99.7972	99.2638	99.4601		99.3004	99.5933	99.4547		92.1372	92.1456	92.2055		53.205	52.2086	51.9511
2.184	99.2972	99.4225	99.0987	99.3945	99.8274	99.9529	99.3202		99.5266	99.2594	99.8229		99.461	99.6676	99.4848		92.5534	92.9836	92.0118		52.5824	52.0341	52.302
2.188	99.4176	99.2646	99.1602	99.2482	99.5996	99.2812	99.4438		99.5354	99.485	99.6303		99.5485	99.594	99.2624		92.4017	92.9193	91.9366		53.0767	52.4057	51.9537
2.192	99.2927	99.5833	99.442	99.3674	99.2983	99.3332	99.1179		99.5308	99.6723	99.5203		99.5694	99.8319	99.673		92.7712	92.5452	92.0094		53.0594	52.138	51.5158
2.196	99.3677	99.3808	99.4554	99.2588	99.3907	99.1159	99.4535		99.7857	99.3643	99.2675		99.5659	99.592	99.7182		92.4373	92.0813	92.1082		52.9717	51.9979	52.2009
2.2	99.367	99.0137	99.5401	99.3447	99.5345	99.3687	99.3811		99.5794	99.3859	99.3361		99.5797	99.7001	99.1241		91.3703	92.8229	92.4548		52.9282	52.0861	52.4262
2.204	99.4251	99.2908	99.2078	99.2745	99.6663	99.6036	99.3398		99.6036	99.401	99.5222		99.4753	99.3586	99.4265		92.4735	92.0873	92.2714		52.7686	51.8194	52.175
2.208	99.148	99.4918	99.4387	99.0886	99.3917	99.4142	99.46		99.7207	99.5122	99.6597		99.2127	99.2852	99.3998		92.1782	92.6446	92.1598		52.6547	52.0846	51.9803
2.212	99.3206	99.7737	99.3228	99.4692	99.6163	99.2931	99.3572		99.5178	99.3273	99.6338		99.6859	99.5848	99.4138		92.4667	92.8756	92.4356		53.5212	52.037	52.0502
2.216	99.3614	99.3087	99.3997	99.3283	99.6901	99.4379	99.2551		99.6418	99.7167	99.4768		99.4213	99.6054	99.2895		92.4532	92.3956	91.9169		53.1386	51.8626	52.5554
2.22	99.1756	99.4252	99.2735	99.2752	99.4802	99.4661	99.1305		99.3471	99.2682	99.4055		99.1197	99.4523	99.4043		92.3795	92.5061	92.3083		52.7807	52.4448	52.1481
2.224	99.3665	99.7539	99.3129	99.1146	99.2656	99.4661	99.0729		99.519	99.3327	99.4057		99.4517	99.2912	99.3171		92.5009	92.9253	93.1225		53.1084	52.0319	52.195
2.228	99.4845	99.6141	99.4091	99.6063	99.4318	99.3191	99.2487		99.6813	99.5548	99.7389		99.3655	99.5237	99.6226		91.8646	92.5216	92.4907		52.7796	51.6534	52.4065
2.232	99.2866	99.3351	99.3125	99.3227	99.2983	99.2585	98.9946		99.5162	99.6429	99.3655		99.3553	99.472	99.5135		92.328	92.5688	92.4858		53.439	52.4159	52.1332
2.236	99.1309	99.2069	99.4103	99.3543	99.4324	99.3466	98.9737		99.817	99.6797	99.5766		99.4057	99.895	99.3463		92.5963	92.8279	92.6323		53.3671	51.8527	52.056
2.24	99.5468	99.444	99.5063	99.6019	99.6169	99.4822	99.3147		99.4473	99.3387	99.5761		99.5659	99.7308	99.4888		91.8887	93.0021	92.4951		53.1088	51.7679	52.2383
2.244	99.271	99.5212	99.4774	99.3344	99.3054	99.6837	99.3131		99.581	99.3315	99.2488		99.389	99.3543	99.8563		92.3285	92.8013	91.9995		52.9507	51.6461	52.2867
2.248	99.4147	99.768	99.4169	99.2136	99.4395	99.2912	99.4715		99.4874	99.539	99.4673		99.4517	99.7126	99.424		92.5554	92.603	92.0708		53.1246	52.4686	52.309
2.252	99.5077	99.2536	99.4279	99.2382	99.7132	99.278	99.3463		99.6057	99.8051	99.3555		99.7171	99.9622	99.4161		92.3188	92.7315	91.9902		52.888	52.1299	52.2176
2.256	99.3562	99.3227	99.2083	99.4565	99.7173	99.404	99.4239		99.5778	99.438	99.3824		99.2783	99.6697	99.5659		92.4504	92.2605	92.2119		52.7774	52.2144	52.02
2.26	99.2503	99.4988	99.1602	99.0978	99.6875	99.4081	99.4026		99.256	99.3915	99.6148		99.6279	99.633	99.3155		91.9166	92.4815	92.8821		52.9665	52.1497	52.2096
2.264	99.5253	99.2443	99.1534	99.1273	99.4148	99.5443	99.1125		99.2752	99.3406	99.2685		99.2188	99.1533	99.3655		92.4417	92.5512	92.6569		53.0229	52.4477	52.2733
2.268	99.1026	99.4449	99.2299	99.2443	99.5726	99.4293	99.2538		100	99.3948	99.2979		99.5021	99.5457	99.4348		92.6951	92.9484	92.6751		53.4139	52.0941	52.5881
2.272	99.2646	99.4447	99.6316	99.4451	99.3015	99.4777	99.5353		99.345	99.4806	99.5474		99.673	99.6885	99.5878		92.4239	92.5267	92.8609		52.9566	52.2521	51.8572
2.276	99.4382	99.3318	99.5114	99.4837	99.0766	99.6885	99.3942		99.3572	99.308	99.4192		99.4659	99.4071	99.3777		92.4619	92.3379	92.6977		53.3119	51.9869	52.3144
2.28	99.0827	99.579	99.2559	99.2789	99.4587	99.3338	99.2281		99.5236	99.378	99.4916		99.4615	99.3794	99.4626		92.4715	92.5603	92.6662		52.9013	52.1208	52.5303
2.284	99.3314	99.7384	99.2428	99.2178	99.7699	99.4277	98.9267		99.5462	99.4464	99.3259		99.2252	99.5795	99.5196		92.9986	92.1882	92.2906		52.787	52.5878	52.2343
2.288	99.3407	99.2979	99.1681	99.4678	99.4427	99.4081	99.2854		99.5881	99.4383	99.4754		99.5512	99.6262	99.6285		92.1748	92.5533	92.562		53.2698	52.0776	52.6082
2.292	99.108	99.4292	99.4143	99.4998	99.529	99.0403	99.1679		99.725	99.4931	99.2981		99.2087	99.7957	99.3824		92.7206	92.7621	92.6603		53.6362	52.3402	52.2321
2.296	99.3393	99.7074	99.5657	99.4327	99.6406	99.4774	99.1324		99.3676	99.3978	99.1421		99.4093	99.6817	99.3765		92.617	92.4865	92.5669		53.0082	52.6229	52.6274
2.3	99.4358	99.3723	99.1928	99.4243	99.581	99.7347	99.4094		99.6105	99.4327	99.3363		99.2817	99.4734	99.0538		92.1584	92.8224	92.327		53.174	52.2225	52.2889
2.304	99.3506	99.9983	99.1435	99.1593	99.3975	99.6629	98.909		99.6061	99.4706	99.6132		99.3896	99.5468	99.1883		92.4075	93.2306	92.7179		53.32	52.4057	52.6402
2.308	99.4335	99.4921	99.4164	99.2485	99.3612	99.4251	99.5144		99.5868	99.3857	99.5275		99.3756	99.3765	99.4959		92.6455	92.4794	92.9308		52.9064	52.2517	52.5889
2.312	99.1023	99.3642	99.4657	99.1181	99.7212	99.4578	99.1373		99.4837	99.5192	99.4157		99.4887	99.5969	99.5605		92.6296	92.8199	92.6067		53.2857	52.3497	51.9712
2.316	99.3215	99.6986	99.6243	99.1895	99.8011	99.7219	99.4702		99.3459	99.4148	99.3618		99.5059	99.5703	99.2855		92.6329	92.9364	92.7164		53.1405	52.3841	52.1819
2.32	99.4759	99.5021	99.4396	99.2745	99.537	99.3956	99.1975		99.5337	99.3471	99.4296		99.4637	99.5403	99.2993		92.9971	93.0529	92.9794		53.0306	52.0769	52.3858
2.324	99.2492	99.7491	99.1362	99.2319	99.5919	99.609	99.2603		99.318	99.2492	99.2435		99.4869	99.3848	99.4308		93.1889	93.202	92.6126		53.0682	52.1683	52.1226
2.328	99.2445	99.4387	99.3272	99.4734	99.8588	99.346	99.1582		99.6112	99.6057	99.5664		99.5476	99.5985	99.3831		93.4124	92.6964	92.3644		52.9963	52.0096	52.5754
2.332	99.519	99.4737	99.5049	99.4048	99.7533	99.064	99.3711		99.5434	99.5525	99.4555		99.2237	99.6652	99.382		92.7669	92.383	92.1352		53.7696	52.3537	52.0811
2.336	99.2553	99.3067	99.4364	99.5553	99.684	99.5424	99.2976		99.4088	99.6104	99.2636		99.409	99.6041	99.2674		92.526	92.6517	92.6254		53.0343	52.0169	52.456
2.34	99.025	99.4592	99.5689	99.4367	99.7401	99.5783	99.2377		99.605	99.2943	99.1242		99.4218	99.404	99.2672		93.5675	92.9143	92.5915		53.2135	52.372	52.2314
2.344	99.2541	99.1419	99.0426	99.4563	99.5566	99.8596	99.3298		99.6879	99.3117	99.5977		99.4113	99.7453	99.5114		93.2828	93.0584	92.8496		52.6422	52.4455	52.5616
2.348	99.4499	99.6281	99.3969	99.5015	99.1921	99.5568	99.468		99.5476	99.248	99.45		99.4659	99.8234	99.3973		92.6185	93.4987	92.7636		53.495	52.2005	52.6992
2.352	99.4904	99.5719	99.4199	99.4783	99.674	99.3902	99.5833		99.5589	99.6795	99.3838		99.4523	99.4385	99.4936		93.0636	93.1247	92.6102		52.867	52.2371	52.5128
2.356	98.9028	99.5505	99.2989	99.3786	99.7016	99.6767	99.1576		99.5379	99.3327	99.2742		99.3812	99.6851	99.4057		92.7216	92.8184	93.2656		53.3823	52.5388	52.1615
2.36	99.2421	99.4342	99.266	99.2073	99.2896	99.7142	99.2783		99.7396	99.3294	99.2143		99.2776	99.4203	99.3214		92.8097	92.8495	92.7385		52.923	52.3025	52.2263
2.364	98.9754	99.8054	99.1576	99.4816	99.4934	99.5834	99.3633		99.3024	99.5785	99.3812		99.5848	99.5448	99.3169		92.8487	92.8726	92.7316		52.6178	52.3786	52.2507
2.368	99.3438	99.413	99.6924	99.2522	99.4953	99.6485	99.3447		99.5321	99.6383	99.4817		99.4771	99.3899	99.3151		92.8242	92.5357	92.5797		53.2433	51.8059	52.8142
2.372	99.2211	99.5252	99.5772	99.2967	99.4934	99.3085	99.5649		99.6884	99.5808	99.3122		99.5652	99.5087	99.2678		93.1204	93.0162	93.2238		53.2138	52.2254	52.2813
2.376	99.3859	99.2477	99.5621	99.4264	99.6958	99.2229	99.1337		99.5533	99.5346	99.4525		99.565	99.5564	99.4767		92.7765	92.3665	93.1618		53.0277	52.1453	52.4349
2.38	99.3841	99.6496	99.4809	99.4074	99.7199	99.4463	99.6664		99.3224	99.2947	99.5983		99.4445	99.5768	99.4715		92.7379	93.2979	92.7129		53.3203	52.3388	52.6784
2.384	99.3438	99.8254	99.315	99.1343	99.2142	99.5148	99.2796		99.5054	99.4724	99.3613		99.5897	99.3769	99.4904		92.6744	92.8088	92.8506		53.1711	52.4902	52.5172
2.388	99.1468	99.3496	99.423	99.6382	99.4892	99.5703	99.2719		99.2816	99.5034	99.6616		99.3298	99.5103	99.6656		93.1624	93.1166	93.0802		53.0078	52.112	52.5732
2.392	99.0934	99.5138	99.4577	99.4987	99.8579	99.3786	98.9647		99.365	99.6846	99.5402		99.1773	99.5683	99.1836		93.2582	92.2455	92.8123		53.404	52.7626	52.4851
2.396	98.9848	99.4487	99.6156	99.6508	99.624	99.5937	99.1173		99.5153	99.4278	99.1154		99.2332	99.442	99.4129		93.186	92.726	93.151		53.3819	52.1661	52.444
2.4	99.0946	99.15	99.431	99.7845	99.6981	99.6065	99.5073		99.584	99.305	99.1154		99.561	99.4991	99.2482		92.9528	92.7496	92.7842		53.6041	52.4295	52.4323
2.404	99.4143	99.576	99.4816	99.26	99.6753	99.6485	99.296		99.3701	99.6392	99.6639		99.5795	99.4555	99.6694		92.8873	93.097	93.0891		52.8714	52.2985	52.5961
2.408	99.37	99.5478	99.1693	99.2663	99.727	99.7295	99.4059		99.513	99.525	99.4224		99.7348	99.5537	99.518		93.5901	93.5032	92.8452		53.1394	52.4247	52.3701
2.412	99.1637	99.4509	99.3765	99.4289	99.6644	99.2508	99.3021		99.3607	99.4699	99.2036		99.3328	99.4011	99.4525		93.2452	92.8831	92.8187		53.2415	52.4437	52.2766
2.416	98.9302	99.3677	99.2658	99.6658	99.965	99.4911	99.4046		99.6884	99.4394	99.3942		99.6319	99.6589	99.4549		92.8295	93.1327	92.8718		53.4368	52.168	52.2456
2.42	99.1948	99.6765	99.296	99.4867	99.8245	99.5853	99.3572		99.8834	99.0952	99.4627		99.3232	99.7596	99.2898		92.9229	93.1478	93.3944		53.0082	52.7604	52.5386
2.424	99.2056	99.433	99.3833	99.4671	99.6461	99.8411	99.278		99.4768	99.4773	99.4571		99.3305	99.3888	99.708		93.0077	92.5919	92.9194		53.1803	52.7985	52.8673
2.428	99.3962	99.585	99.4364	99.1993	99.6654	99.4549	99.316		99.6619	99.7744	99.4048		99.4987	99.5264	99.4312		92.8483	93.7307	93.0139		52.8854	52.2334	52.4444
2.432	99.3962	99.4709	99.2704	99.4149	99.4327	99.6844	99.3885		99.2848	99.7295	99.2944		99.5297	99.5477	99.3702		93.4707	93.3089	93.181		53.3096	51.9116	52.3727
2.436	99.3361	99.4583	99.4751	99.2862	99.6615	99.427	99.3537		99.6045	99.2622	99.3754		99.3774	99.4107	99.4136		92.6994	92.5236	92.7454		53.4843	52.2707	52.4789
2.44	99.3246	99.3751	99.5804	99.3168	99.6015	99.6212	99.5169		99.392	99.4234	99.5062		99.4755	99.4474	99.4371		92.6483	92.5392	93.5257		53.4457	52.1091	52.3108
2.444	99.1721	99.524	99.3899	99.4676	99.4404	99.8363	99.4651		99.4483	99.5376	99.4479		99.5697	99.3595	99.2993		93.0549	93.0082	93.1333		53.0984	52.5717	52.8007
2.448	99.6103	99.5083	99.4277	99.1139	99.2762	99.4536	99.933		99.5524	99.4643	99.5889		99.5349	99.5267	99.3792		92.4831	93.1217	92.5546		53.5688	52.4752	52.1106
2.452	99.5103	99.241	99.43	99.6581	99.5383	99.5187	99.5337		99.4644	99.3203	99.4229		99.4795	99.7805	99.2288		93.3941	93.4169	93.27		53.4843	52.518	52.8105
2.456	99.1831	99.2858	99.3955	99.4898	99.2152	99.6103	99.1225		99.5623	99.1505	99.5301		99.4104	99.2388	99.5178		93.765	92.8103	93.1618		53.9609	52.2236	52.8196
2.46	99.303	99.3642	99.339	99.5797	99.4992	99.47	99.3125		99.4344	99.5539	99.3919		99.5364	99.4416	99.3338		92.9976	93.2818	93.0994		53.4151	52.5856	52.4957
2.464	99.4946	99.6839	99.4082	99.5696	99.6374	99.1963	99.3192		99.3715	99.6704	99.7419		99.623	99.3727	99.5246		93.3526	93.3953	93.3148		53.3148	52.466	52.4433
2.468	99.355	99.3785	99.6637	99.3538	99.4501	99.2668	99.6052		99.6146	99.2936	99.3699		99.5884	99.6927	99.4335		93.3695	92.9494	93.0876		53.6336	52.3355	52.7869
2.472	99.0934	99.22	99.3603	99.5172	99.6326	99.3524	99.0139		99.3715	99.4752	99.3692		99.4454	99.6289	99.4708		93.5241	93.5198	92.8722		53.5065	52.7257	52.765
2.476	99.2012	99.469	99.4345	99.3316	99.4392	99.7109	99.1814		99.2752	99.6053	99.4884		99.5304	99.7088	99.4703		93.4095	93.572	93.626		53.3472	52.5125	52.8717
2.48	99.0508	99.4635	99.3545	99.3517	99.9977	99.3187	99.4426		99.2643	99.468	99.6453		99.4032	99.5954	99.5941		93.4379	93.2632	92.9022		53.5124	52.5476	52.654
2.484	99.3152	99.6429	99.1275	99.2464	99.4244	99.5491	99.7517		99.3429	99.5004	99.5835		99.637	99.4626	99.5496		93.1951	93.3943	92.9612		53.578	52.3574	52.6231
2.488	99.156	99.5893	99.358	99.4013	99.7475	99.4822	99.4258		99.3028	99.3334	99.3175		99.6167	99.6211	99.3761		93.4076	94.0305	92.9647		53.3911	52.5516	52.7461
2.492	99.1309	99.3868	99.3397	99.2326	99.5688	99.4411	99.5211		99.5875	99.4378	99.5139		99.3691	99.65	99.6698		93.554	93.3607	93.653		53.8861	52.8241	52.7752
2.496	99.1803	99.2548	99.3566	99.4306	99.3432	99.6805	99.2416		99.5312	99.6334	99.4703		99.5239	99.3454	99.6034		93.0516	93.3677	93.8133		53.4073	52.1007	52.1812
2.5	99.5239	99.5948	99.2737	99.3297	99.3127	99.5571	99.3318		99.5059	99.2985	99.6136		99.4334	99.44	99.4604		93.4244	93.6499	93.1461		53.3395	52.8369	52.9095
2.504	99.259	99.4132	99.3683	99.332	99.8001	99.9337	99.734		99.5123	99.235	99.6442		99.6078	99.4933	99.4857		93.4813	93.3205	93.2749		53.4475	52.9605	52.852
2.508	99.4438	99.4907	99.6131	99.4182	99.6965	99.6956	99.5975		99.5439	99.4045	99.4641		99.4202	99.551	99.6303		93.1744	93.5228	93.0792		53.6996	51.9826	52.5212
2.512	99.3344	99.4795	99.392	99.2024	99.1976	99.3803	99.2242		99.3392	99.3966	99.2317		99.5719	99.2755	99.3429		93.9644	93.1242	93.3246		53.5824	52.2367	52.602
2.516	98.9651	99.1557	99.2949	99.4479	99.5672	99.4789	99.5405		99.4533	99.3808	99.2337		99.6038	99.4635	99.2358		92.9249	93.2296	93.5989		53.3196	52.4664	53.066
2.52	99.1213	99.5578	99.1468	99.4069	99.7468	99.2091	99.5302		99.5363	99.4876	99.4331		99.7116	99.3015	99.4719		93.7602	93.7438	93.1786		53.4217	52.2594	52.5881
2.524	99.415	99.4914	99.2704	99.3711	99.7818	99.6007	99.65		99.6432	99.5029	99.5463		99.459	99.496	99.6176		93.093	93.454	93.3659		53.4154	52.9543	52.8142
2.528	99.3567	99.3666	99.2864	99.3763	99.6881	99.2485	99.202		99.4801	99.4062	99.4238		99.5362	99.4597	99.4183		93.1624	93.4721	93.2636		53.5625	52.4997	52.4909
2.532	99.3546	99.2165	99.2289	99.574	99.2053	99.7061	99.7231		99.5688	99.3145	99.4233		99.3794	99.406	99.4039		93.0597	93.2919	92.9185		53.8496	52.4038	52.6405
2.536	99.1628	99.4635	99.4303	99.5172	99.2296	99.4543	99.2381		99.5192	99.4441	99.3243		99.7218	99.5866	99.2082		93.7004	92.962	93.8664		53.5452	52.458	52.8982
2.54	99.1496	99.3515	99.3441	99.4055	99.6711	99.4238	99.2538		99.5176	99.1128	99.4083		99.4537	99.3474	99.3399		93.5579	93.9441	92.8629		53.306	52.6218	52.9321
2.544	100	99.7234	99.3146	99.2342	99.58	99.6353	99.308		99.3208	99.3852	99.5414		99.5275	99.5226	99.5126		93.1228	93.2401	92.5369		53.5124	52.6094	52.7981
2.548	99.6227	99.1941	99.3885	99.64	99.6939	99.6075	99.2973		99.728	99.2894	99.4465		99.6	99.504	99.4005		93.3469	93.2075	93.4077		53.645	52.2232	52.5503
2.552	99.3852	99.4211	99.4319	99.4535	99.5341	99.3463	99.2883		99.4123	99.4759	99.3381		99.5862	99.4275	99.4556		93.2105	93.5178	93.3575		53.3789	52.3903	52.8127
2.556	99.3782	99.388	99.5903	99.4388	99.5951	99.4767	99.2352		99.5559	99.4806	99.3594		99.5114	99.3366	99.2543		92.9976	93.9873	93.7209		53.3502	52.4302	52.9765
2.56	99.4616	99.4094	99.0837	99.3987	99.5094	99.8462	99.5579		99.5722	99.5329	99.6995		99.59	99.4781	99.3282		93.6084	94.27	93.0733		53.6908	52.6467	52.7377
2.564	99.5843	99.2875	99.1768	99.376	99.4725	99.3405	99.5372		99.4881	99.6951	99.4544		99.3609	99.6182	99.2317		94.0767	93.5208	93.4018		53.3476	52.6386	52.6904
2.568	99.4557	99.3916	99.2282	99.4294	99.605	99.4027	99.1965		99.6907	99.3543	99.5101		99.4751	99.571	99.396		92.8545	93.4992	93.7666		53.2146	52.5918	52.5805
2.572	99.3796	99.3694	99.6619	99.4102	99.4129	99.5969	99.4741		99.7294	99.3687	99.4854		99.5126	99.6005	99.6823		93.2452	93.1247	93.7022		53.8754	52.7008	52.9168
2.576	99.4145	99.3563	99.1116	99.5666	99.8245	99.3841	99.1405		99.6066	99.5774	99.1152		99.6415	99.5338	99.5008		92.9725	92.8475	93.8099		53.5625	52.8047	52.9004
2.58	99.2213	99.4459	99.2784	99.369	99.8078	99.5296	99.3292		99.2752	99.3208	99.6662		99.298	99.6967	99.358		93.6253	93.928	93.3492		53.0634	52.8701	52.7115
2.584	99.5515	99.3303	99.3882	99.1034	99.3573	99.4777	99.288		99.5983	99.3692	99.4368		99.7948	99.594	99.3919		93.6368	93.2145	93.6265		53.6207	52.2045	52.5361
2.588	99.5019	99.3858	99.5814	99.326	99.3477	99.5414	99.3614		99.3909	99.3969	99.3161		99.8302	99.6361	99.3817		93.3613	93.4987	93.3796		53.4062	52.5454	53.0351
2.592	99.0834	99.2777	99.3821	99.5202	99.7716	99.3197	99.3447		99.549	99.5492	99.1534		99.4086	99.6878	99.1761		93.2505	93.5063	93.7951		53.8128	52.8102	52.9292
2.596	99.3464	99.5247	99.514	99.3737	99.6448	99.668	99.44		99.4178	99.4287	99.334		99.5795	99.7874	99.4845		93.4519	93.1588	93.3275		53.5735	52.1478	52.4829
2.6	99.4002	99.5207	99.0945	99.5324	99.461	99.5626	99.5511		99.8935	99.2752	99.6206		99.3979	99.4098	99.2667		93.4649	93.4104	93.5237		53.0491	52.9085	53.1665
2.604	99.2869	99.5652	99.3542	99.2789	99.6115	99.2969	99.4397		99.7267	99.5185	99.3851		99.6	99.3418	99.5474		93.9321	93.452	92.9371		53.3472	52.4836	52.6624
2.608	99.2499	99.2586	99.2655	99.6482	99.35	99.4197	99.5398		99.6852	99.5683	99.5916		99.7803	99.3277	99.5243		93.844	93.5951	93.3457		52.8928	52.8328	52.6307
2.612	99.4621	99.2701	99.3653	99.596	99.9423	99.6997	99.2899		99.5367	99.4469	99.4162		99.4329	99.5193	99.5463		93.7057	93.4736	93.2194		53.4685	52.8581	52.8953
2.616	99.3365	99.5426	99.4831	99.6412	99.76	99.62	99.3192		99.3323	99.7369	99.6037		99.5001	99.4136	99.4818		93.2635	93.1292	92.973		54.3148	52.3995	52.9903
2.62	99.6061	99.5314	99.3514	99.3044	99.4132	99.8641	99.5279		99.675	99.2103	99.4631		99.3606	99.453	99.3659		93.5328	93.7001	93.2169		53.5043	52.8087	53.0209
2.624	99.2417	99.424	99.1944	98.9461	99.4475	99.4892	99.1724		99.5736	99.3729	99.4497		99.6669	99.6462	99.4629		93.7091	93.2577	93.42		53.7132	52.0487	52.5976
2.628	99.5335	99.483	99.3953	99.4392	99.9621	99.4492	99.0635		99.3863	99.5427	99.3027		99.5311	99.6513	99.4292		93.7992	93.5675	93.1786		53.7811	52.9777	53.0773
2.632	99.208	99.6481	99.3972	99.1614	99.7555	99.3469	99.5975		99.3915	99.6506	99.4819		99.3557	99.3422	99.7187		93.4962	93.4556	93.5901		53.6996	52.8449	52.7872
2.636	99.1311	99.5181	99.5478	99.6148	99.5983	99.5389	99.6545		99.6518	99.6022	99.4969		99.5532	99.7019	99.3088		93.6026	93.683	93.9741		53.624	52.8241	52.8684
2.64	99.3288	99.5226	99.3301	99.2927	99.4231	99.1466	99.554		99.362	99.1152	99.3662		99.4943	99.4499	99.4916		93.7351	93.6509	93.5095		53.4722	52.496	52.9405
2.644	99.0691	99.4664	99.45	99.3058	99.6448	99.4341	99.3253		99.62	99.535	99.3474		99.5309	99.5058	99.4814		93.7342	93.7633	93.6329		53.693	52.7158	53.232
2.648	99.2141	99.3411	99.1829	99.3271	99.8389	99.3197	99.2947		99.4662	99.5201	99.6511		99.4615	99.4364	99.5598		93.8657	93.8075	93.713		54.011	52.3815	53.2397
2.652	99.1321	99.2141	99.5164	99.6134	99.3946	99.61	99.6464		99.5024	99.2447	99.4796		99.6419	99.1531	99.7367		93.7159	93.5695	93.507		53.875	52.9221	52.7377
2.656	99.3651	99.6724	99.3324	99.4549	99.5867	99.3867	99.2783		99.4554	99.5643	99.3606		99.3544	99.4579	99.4561		94.2833	93.6172	93.24		53.4471	53.0947	53.0726
2.66	99.1824	99.3725	99.4249	99.2911	99.7979	99.3222	99.2274		99.6031	99.4922	99.2493		99.6651	99.455	99.4055		93.2746	93.6855	93.6456		53.6358	52.6354	52.8447
2.664	99.4304	99.3437	99.0067	99.3646	99.5585	99.5392	99.4815		99.6849	99.3868	99.6597		99.6535	99.5387	99.5853		93.949	94.2564	93.6171		53.6672	52.6247	53.0333
2.668	99.3403	99.5135	99.3664	99.2094	99.5049	99.2793	99.6657		99.3701	99.6711	99.4676		99.3535	99.7661	99.5603		94.2496	93.5319	93.5208		54.0214	52.5944	52.903
2.672	99.3138	99.2431	99.3843	99.2763	99.7321	99.3767	99.2136		99.5626	99.4452	99.54		99.507	99.4978	99.5851		93.4928	93.5911	93.4229		53.8806	52.8175	52.6617
2.676	99.451	99.17	99.3944	99.3578	99.4408	99.7174	99.6725		99.3282	99.3243	98.9745		99.4222	99.3631	99.2382		93.5964	93.3386	93.9529		53.9598	52.8665	52.5142
2.68	99.1452	99.3294	99.3979	99.3147	99.7667	99.303	99.2835		99.5524	99.626	99.3939		99.4131	99.4819	99.1537		93.6672	93.9923	94.1929		53.4637	53.0812	53.3703
2.684	99.5066	99.4981	99.4572	99.4872	99.3654	99.2623	99.5137		99.8645	99.2324	99.5838		99.2339	99.4239	99.3975		93.8724	94.0967	93.829		53.8098	52.5882	53.0318
2.688	99.4354	99.4194	99.3737	99.6328	99.2053	99.5055	99.5314		99.5888	99.6016	99.2717		99.5614	99.7816	99.5745		93.4856	93.6388	93.4804		53.7918	52.4262	52.8666
2.692	99.4738	99.5226	99.1961	99.4271	99.5957	99.5427	99.0658		99.4483	99.4611	99.4465		99.3444	99.5056	99.5302		93.7178	93.4134	93.7341		53.5621	52.549	53.0231
2.696	99.3796	99.5181	99.3056	99.4942	99.4841	99.6308	99.3794		99.6384	99.2829	99.1678		99.4106	99.3957	99.3675		93.5554	93.5981	93.9711		53.8839	52.5388	52.8793
2.7	99.3227	99.4816	99.4755	99.3692	99.6076	99.6831	99.5836		99.4164	99.4073	99.5599		99.3093	99.2241	99.5451		93.5877	93.3089	93.9692		53.7626	52.9338	52.8353
2.704	99.3639	99.3735	99.4427	99.376	99.2255	99.1457	99.5762		99.6448	99.4871	99.4733		99.7383	99.4441	99.5584		94.001	93.7156	93.5434		53.7763	52.7326	52.8855
2.708	99.3712	99.4992	99.5405	99.4537	99.4895	99.6026	99.8416		99.4259	99.6488	99.421		99.3716	99.0602	99.4773		94.1807	93.9351	93.3359		53.7427	53.2099	52.8455
2.712	99.2632	99.1981	99.2629	99.3171	99.7667	99.3585	99.4899		99.3263	99.2524	99.3138		99.7024	99.6685	99.3216		93.4663	93.6007	93.8654		54.0151	53.1064	52.8597
2.716	99.1344	99.4025	99.4755	99.5282	99.821	99.5132	99.4976		99.5063	99.5706	99.7046		99.5333	99.6153	99.3865		93.7395	93.2336	94.1737		53.655	52.8358	53.1698
2.72	99.3143	99.4726	99.2984	99.6241	99.3907	99.7126	99.0796		99.575	99.7237	99.4738		99.3214	99.5846	99.5838		94.6032	93.4325	93.6132		53.502	52.9009	52.8895
2.724	99.563	99.7994	99.2801	99.4739	99.5149	99.4995	99.4783		99.5803	99.7762	99.1611		99.5099	99.449	99.5465		93.9779	93.6027	93.5198		53.5485	52.6789	53.0668
2.728	99.2012	99.3039	99.3751	99.2628	99.451	99.827	99.6313		99.6197	99.5041	99.3782		99.4347	99.6524	99.4346		93.2553	93.7131	94.0109		54.2145	52.9985	53.2084
2.732	99.0909	99.6288	99.2409	99.6716	99.4202	99.4802	99.4397		99.4217	99.4531	99.2671		99.2935	99.69	99.4109		92.9489	93.8306	93.8713		53.6414	52.8358	52.9656
2.736	99.355	99.3423	99.5032	99.5251	99.8643	99.6898	99.2815		99.6955	99.6081	99.3905		99.3214	99.4315	99.5019		93.436	93.684	93.7823		53.7726	53.1177	52.8167
2.74	99.2417	99.3201	99.2475	99.3344	99.5325	99.4959	99.467		99.6451	99.4355	99.5261		99.4383	99.7809	99.6732		93.7279	93.9431	93.8625		53.819	53.2706	53.0668
2.744	99.4393	99.524	99.2864	99.3718	99.5232	99.8757	99.4535		99.309	99.4992	99.3796		99.7107	99.2749	99.5548		93.8965	94.1565	93.7966		53.7862	53.1126	53.3794
2.748	99.1677	99.5409	99.5746	99.2309	99.7533	99.7811	98.954		99.3203	99.612	99.4523		99.6069	99.812	99.4873		93.4557	93.8221	93.3148		53.9436	53.2677	52.9077
2.752	99.2237	99.4716	99.2369	99.4984	99.5438	99.5972	99.7173		99.2675	99.2561	99.3018		99.391	99.6947	99.4552		94.227	93.8663	93.6653		54.0601	52.7831	52.3468
2.756	99.322	99.2805	99.3805	99.6204	99.7199	99.4136	99.6004		99.4918	99.2547	99.24		98.9526	99.4235	99.4565		93.4548	94.29	94.0311		53.6576	52.7249	53.2076
2.76	99.3138	99.6234	99.323	99.2798	99.4664	99.7295	99.3894		99.5969	99.3571	99.465		99.683	99.2046	99.3487		94.2472	94.5532	93.8929		53.8824	52.7816	52.8003
2.764	99.3859	99.2453	99.0116	99.0809	99.4392	99.3921	99.4732		99.6548	99.4706	99.8132		99.5072	99.6585	99.4016		94.2202	93.6775	93.681		53.6904	53.2545	52.8793
2.768	99.3096	99.1748	99.557	99.5464	99.4456	99.6353	99.5044		99.7578	99.5734	99.7903		99.362	99.3814	99.4972		93.9057	93.8783	93.2538		53.7626	53.027	53.1709
2.772	99.2185	99.4764	99.5272	99.7255	99.5906	99.6661	99.4996		99.4787	99.3945	99.5356		99.5085	99.6222	99.0728		93.777	93.5936	93.8221		53.8588	52.6266	52.959
2.776	99.0649	99.3684	99.3505	99.318	99.6474	99.8558	99.7179		99.4001	99.7386	99.2574		99.5215	99.5504	99.3689		93.4572	93.6474	93.7617		54.1788	52.9031	53.2906
2.78	99.1515	99.6384	99.189	99.1661	99.3336	99.694	99.5263		99.3796	99.381	99.2587		99.3794	99.4738	99.5801		94.029	93.9029	94.4746		53.5743	53.166	53.2728
2.784	99.1576	99.4028	99.2547	99.4811	99.2742	99.686	99.326		99.4565	99.5867	99.5652		99.3644	99.2782	99.3887		93.9163	94.2805	93.7484		53.8334	52.9349	53.5651
2.788	99.3197	99.3189	99.4408	99.4725	99.7898	99.3024	99.2658		99.6727	99.5697	99.4636		99.5005	99.8333	99.5035		93.4331	93.68	93.5281		53.9801	53.0618	53.026
2.792	99.207	99.1857	99.4765	99.3707	99.1667	99.4594	99.3604		99.4496	99.5832	99.3986		99.5128	99.5087	99.5964		94.1244	94.763	93.507		54.1028	53.0073	53.2677
2.796	99.455	99.672	99.2794	99.2138	99.6432	99.2713	99.5153		99.2505	99.274	99.5967		99.4436	99.5978	99.539		93.8772	94.0049	93.6928		53.93	53.3192	52.9521
2.8	99.6356	99.6119	99.4669	99.2724	99.4674	99.1492	99.4484		99.8553	99.6392	99.4662		99.5362	99.5824	99.7223		93.6383	93.7704	94.2032		53.8706	52.9367	53.0937
2.804	99.2883	99.1907	99.3922	99.304	99.4648	99.6385	99.4503		99.6665	99.8772	99.7585		99.3341	99.3664	99.6732		93.9114	93.7392	93.538		54.1209	53.1514	53.0329
2.808	99.2969	99.3775	99.4795	99.3854	99.5101	99.4312	99.3218		99.6932	99.596	99.3967		99.7493	99.4949	99.7383		94.2168	94.2459	93.6265		53.8032	53.2059	53.0245
2.812	99.2632	99.154	99.5124	99.1415	99.811	99.3219	99.4558		99.4432	99.6571	99.1779		99.4155	99.3337	99.4278		94.0685	93.8708	94.1029		54.017	53.0128	52.8455
2.816	99.3096	99.5821	99.2946	99.5146	99.6285	99.8138	99.1772		99.4881	99.2201	99.6155		99.6817	99.6956	99.4888		93.2799	93.8301	94.1629		54.2735	53.3097	52.9794
2.82	99.1396	99.6022	99.2848	99.5635	99.5697	99.4431	99.2419		99.5607	99.5076	99.6048		99.5639	99.4987	99.676		93.9076	94.3664	93.9077		53.8931	52.8884	53.2124
2.824	99.559	99.3856	99.35	99.2745	99.3917	99.6741	99.6715		99.5513	99.3929	99.6829		99.7292	99.3747	99.7182		94.6273	93.8693	93.9224		53.4409	52.869	53.1068
2.828	99.2269	99.5683	99.4598	99.3114	99.6801	99.3841	99.1836		99.3309	99.559	99.4006		99.2631	99.6121	99.4161		94.4486	94.041	93.566		54.2359	53.057	53.1661
2.832	99.218	99.3749	99.4901	99.3742	99.4514	99.3059	99.3282		99.3501	99.6025	99.2942		99.3093	99.5446	99.3822		94.1056	94.273	93.8369		54.133	53.3324	53.2277
2.836	99.5319	99.428	99.3462	99.4306	99.3599	99.4476	99.1299		99.5704	99.2926	99.5435		99.5326	99.5891	99.3991		94.4837	94.2825	93.9097		53.9779	52.8837	53.259
2.84	99.418	99.4869	99.3317	99.2759	99.5341	99.6065	99.5665		99.5072	99.4429	99.3268		99.4836	99.5987	99.5248		94.3411	94.6521	93.7597		54.084	53.4988	53.4486
2.844	99.5131	99.5319	99.2665	99.4874	98.9941	99.6446	99.7852		99.4851	99.4445	99.5321		99.3981	99.3566	99.5772		94.2891	94.3026	93.7543		54.0431	53.2132	52.9019
2.848	99.6569	99.1024	99.4392	99.3491	99.3182	99.5603	99.298		99.5764	99.3043	99.2141		99.5063	99.6168	99.3817		94.5989	93.9868	93.8359		54.3678	53.6005	53.2564
2.852	99.3428	99.343	99.663	99.5347	99.4889	99.4341	99.1022		99.622	99.6446	99.2668		99.3765	99.5792	99.6595		93.6918	93.7563	93.9534		54.4567	52.9188	53.0737
2.856	99.4344	99.581	99.3993	99.2209	99.6419	99.3645	99.0159		99.6246	99.4194	99.256		99.5601	99.5658	99.4536		93.5867	94.0832	94.1186		54.0273	52.9817	53.4399
2.86	99.3918	99.7344	99.5488	99.289	99.5229	99.8151	99.3221		99.8136	99.4027	99.5988		99.6317	99.519	99.5738		93.8281	94.2127	94.3964		54.049	53.1525	53.2207
2.864	99.4906	99.601	99.2357	99.4591	99.5226	99.8049	99.458		99.7267	99.5611	99.4847		99.6364	99.5515	99.4606		94.0434	94.0711	93.7243		53.9488	53.0483	53.2331
2.868	99.1454	99.2758	99.0454	99.4222	99.776	99.3005	99.1341		99.7776	99.7158	99.374		99.5991	99.3067	99.56		93.9668	93.7161	93.6589		53.7711	52.8892	53.1061
2.872	99.1838	99.3968	99.3951	99.623	99.4902	99.6783	99.3099		99.4365	99.5322	99.2377		99.324	99.5305	99.4703		93.7173	93.9978	94.0631		54.1957	52.9192	53.264
2.876	99.3984	99.3763	99.3502	99.4018	99.4003	99.628	99.4902		99.6409	99.4969	99.5534		99.5962	99.3261	99.3239		93.6065	93.8196	94.4308		53.767	53.0172	53.3227
2.88	99.5862	99.4101	99.6077	99.0982	99.3487	99.8132	99.6052		99.7543	99.4529	99.4435		99.3573	99.714	99.4721		93.7298	94.3111	94.0528		54.2318	52.7648	53.4759
2.884	99.3623	99.6515	99.4978	99.5988	99.5559	99.7866	99.4802		99.8248	99.8144	99.5652		99.484	99.6233	99.4574		94.3132	94.1264	93.0546		54.3302	53.3953	53.4515
2.888	99.2939	99.4211	99.4033	99.4193	99.4254	99.4972	99.6303		99.6939	99.1798	99.3057		99.5228	99.6345	99.4538		94.1971	94.0626	93.5626		54.1065	53.2871	52.8866
2.892	99.0309	99.439	99.4481	99.6391	99.4831	99.6844	99.3981		99.4976	99.2538	99.7356		99.5233	99.8171	99.652		93.9302	94.2519	93.7833		54.1364	53.3119	53.3885
2.896	99.2836	99.5255	99.1449	99.3496	99.3939	99.5754	99.3447		99.6324	99.3924	99.2875		99.3602	99.3776	99.5654		94.438	94.5617	93.9706		54.2639	52.9612	53.6706
2.9	99.2019	99.7987	99.5429	99.6644	99.2386	99.3521	99.6393		99.5639	99.6192	99.6108		99.5449	99.4897	99.4845		94.3363	93.7026	93.9033		54.2672	53.3975	53.6178
2.904	99.33	99.7618	99.515	99.2164	99.52	99.4504	99.4477		99.7006	99.4655	99.4914		99.4166	99.5788	99.5826		94.2896	93.7935	93.3359		54.0704	53.2435	53.1006
2.908	99.3035	99.1245	99.2083	99.2579	99.6313	99.7234	99.5173		99.3519	99.4734	99.5428		99.5614	99.3505	99.4428		94.1552	93.8904	93.8182		53.8268	53.3401	53.1836
2.912	99.4061	99.4523	99.5382	99.4493	99.8665	99.4258	99.3324		99.4706	99.4629	99.2631		99.6609	99.3977	99.4299		94.0598	93.5499	94.7799		54.1128	52.936	53.0384
2.916	99.2843	99.8075	99.5887	99.461	99.744	99.7247	99.3695		99.5437	99.385	99.4173		99.7968	99.2973	99.2751		93.9158	93.7387	94.6187		54.1386	53.4703	53.2575
2.92	99.0511	99.5362	99.2763	99.4706	99.4587	99.4363	99.334		99.6119	99.5113	99.4544		99.5766	99.579	99.3933		94.3402	94.1786	94.1226		53.9528	53.1492	53.4242
2.924	99.3646	99.6219	99.3479	99.2934	99.3833	99.5353	99.1843		99.6248	99.7646	99.437		99.625	99.3344	99.0294		94.6533	94.2489	94.1078		54.3627	53.3686	53.2506
2.928	99.0005	99.641	99.4558	99.8107	99.3904	99.2287	99.3736		99.4824	99.6174	99.4539		99.4385	99.4857	99.5002		93.9196	94.5075	93.8807		54.3881	53.3818	53.2349
2.932	99.3112	99.4892	99.3371	99.2857	99.3269	99.5655	99.2384		99.3286	99.5576	99.4108		99.5228	99.4765	99.5783		94.3031	93.9085	94.2873		54.4386	53.5551	53.7409
2.936	99.4965	99.3637	99.2761	99.1743	99.6532	99.66	99.1798		99.4953	99.3887	99.3411		99.3751	99.4908	99.487		93.8372	94.1208	94.3276		54.5403	53.196	53.3478
2.94	98.9272	99.626	99.362	99.4097	99.5239	99.7539	99.6171		99.8207	99.5936	99.3173		99.7423	99.5061	99.7286		94.7338	94.5537	94.7062		53.7424	53.3807	53.4013
2.944	99.4815	99.7589	99.2655	99.2677	99.4992	99.1655	99.4023		99.5808	99.5667	99.5817		99.575	99.5094	99.4188		94.0271	94.5075	93.7548		54.2786	52.9952	53.5698
2.948	99.3653	99.428	99.2946	99.4956	99.5816	99.4748	99.4451		99.3733	99.5439	99.1555		99.3564	99.7713	99.3196		94.66	93.8306	94.218		54.1817	53.4626	53.0984
2.952	99.2843	99.6715	99.4565	99.3065	99.897	99.254	99.543		99.6146	99.522	99.3705		99.7287	99.547	99.3142		94.317	94.278	94.5813		54.1677	53.0439	53.632
2.956	99.3808	99.4544	99.3239	99.1436	99.6496	99.3521	99.2857		99.6794	99.2336	99.796		99.2937	99.5754	99.4954		94.3228	94.7751	94.4156		54.3582	53.2487	53.259
2.96	99.2721	99.6503	99.6328	99.1579	99.6413	99.6719	99.5298		99.6469	99.4718	99.481		99.4978	99.5546	99.4468		94.278	94.6194	93.8871		53.8146	53.4915	53.6761
2.964	99.5063	99.5731	99.5213	99.2436	99.4337	99.3636	99.4751		99.38	99.656	99.5643		99.345	99.6415	99.5458		94.2462	94.5707	93.7518		54.2845	53.5134	53.3139
2.968	99.1096	99.6029	99.3108	99.1998	99.4793	99.5667	99.2387		99.8062	99.7809	99.4495		99.4887	99.6793	99.4841		94.5136	93.7694	93.8359		54.2554	53.2713	53.0118
2.972	99.3417	99.4421	99.6011	99.6639	99.6143	99.4085	99.2844		99.525	99.3924	99.4143		99.3087	99.4709	99.1621		94.2525	94.4291	94.3463		54.4607	53.3299	53.8839
2.976	99.2447	99.7041	99.5305	99.4083	99.4693	99.4677	99.4458		99.1947	99.6741	99.3504		99.4769	99.3955	99.5194		94.2588	93.6915	94.482		54.0265	53.5145	53.4249
2.98	99.5241	99.4992	99.1717	99.3746	99.6824	99.2912	99.6863		99.8481	99.2833	99.5157		99.2939	99.5891	99.3876		94.6321	94.3001	93.892		53.8076	53.6685	53.3816
2.984	99.4014	99.4182	99.537	99.3606	99.3506	99.178	99.5582		99.4268	99.6492	99.8637		99.7787	99.1844	99.3361		94.1985	94.0802	94.0547		54.5385	53.5365	53.2255
2.988	99.2553	99.4485	99.3676	99.458	99.4096	99.2928	99.2796		99.5847	99.5173	99.149		99.3758	99.3888	99.5212		93.7144	94.0124	94.5705		54.1681	53.6093	53.0398
2.992	99.2178	99.323	99.5722	99.3456	99.3577	99.2633	99.0468		99.4664	99.2764	99.8766		99.5387	99.3042	99.3795		94.029	93.5951	93.9711		53.8887	53.2285	53.3911
2.996	99.2459	99.6081	99.3779	99.5843	99.2264	99.6405	99.5044		99.6506	99.4597	99.6189		99.6152	99.3322	99.32		94.0059	94.0972	94.8778		54.1928	53.1174	53.7099
3	99.3431	99.5862	99.6187	99.3994	99.2515	99.7074	99.6596		99.6428	99.516	99.5835		99.6321	99.5587	99.4954		93.9693	94.169	94.4957		54.513	52.7575	53.7944
3.004	99.2574	99.4704	99.5621	99.3213	99.3978	99.535	99.372		99.6096	99.4887	99.6916		99.606	99.4333	99.4473		94.1961	94.4482	94.1816		54.1928	53.636	53.9793
3.008	99.1618	99.6391	99.4129	99.4622	99.3442	99.7507	99.3965		99.2452	99.8037	99.43		99.6801	99.3769	99.4703		94.3835	94.17	94.0345		54.345	53.2958	53.5461
3.012	99.4576	99.6234	99.4643	99.3049	99.5091	99.7581	99.0603		99.4088	99.5548	99.4219		99.2078	99.3843	99.3985		93.9851	94.0164	94.4205		54.363	53.1397	53.3663
3.016	99.1452	99.6243	99.315	99.384	99.4642	99.7744	99.6409		99.6441	99.7358	99.3731		99.3776	99.4136	99.5987		93.962	94.1299	94.3807		54.593	53.5665	53.4766
3.02	99.5583	99.5016	99.3711	99.5291	99.4456	99.726	99.5978		99.4208	99.7416	99.4486		99.4238	99.4485	99.6134		94.5016	94.2805	94.5169		54.0125	53.3251	53.0245
3.024	99.3785	99.6641	99.449	99.4378	99.2338	99.5847	99.4113		99.6651	99.8742	99.2821		99.3591	99.6191	99.3865		94.5781	94.1459	94.0267		54.6033	53.298	53.6324
3.028	99.0487	99.3127	99.3268	99.596	99.4453	99.5764	99.4516		99.4681	99.3745	99.5092		99.5737	99.6061	99.3759		94.7289	94.0536	94.0164		54.3653	53.1302	53.5418
3.032	99.2658	99.5564	99.3155	99.3477	99.6368	99.7779	99.3363		99.6365	99.5222	99.4331		99.2904	99.2402	99.1499		93.2409	94.5431	93.9195		54.3855	53.5054	53.3685
3.036	99.4236	99.6145	99.2662	99.5003	99.4645	99.3886	99.5234		99.6312	99.2294	99.1351		99.6194	99.5651	99.5146		94.5045	94.3734	94.5793		54.3653	53.4242	53.3594
3.04	99.4311	99.3646	99.4781	99.5078	99.4074	99.4485	99.7272		99.5683	99.5464	99.2529		99.3234	99.4732	99.4879		94.0405	94.988	94.1658		54.1456	53.3214	53.3365
3.044	99.3712	99.5952	99.495	99.2508	99.8463	99.4995	99.3166		99.5241	99.5383	99.7102		99.2772	99.6943	99.2477		94.0088	94.404	93.9038		54.3689	53.6217	53.5691
3.048	99.4742	99.3089	99.3038	99.6936	99.4501	99.5821	99.2693		99.4443	99.7723	99.5463		99.8079	99.5058	99.5013		93.9312	94.1369	94.1054		54.2503	53.4959	53.5192
3.052	99.4035	99.3601	99.2819	99.4771	99.4629	99.4956	99.468		99.4953	99.3924	99.5967		99.4644	99.4472	99.5126		93.7592	93.9556	94.1118		54.6373	53.5928	53.4475
3.056	99.5904	99.6984	99.3404	99.3683	99.6897	99.6094	99.505		99.5121	99.5715	99.4953		99.4744	99.3756	99.2355		93.4413	93.7819	94.3217		54.5904	53.7599	53.9502
3.06	99.0925	99.7444	99.1527	99.2232	99.6179	99.5844	99.0017		99.4632	99.5348	99.4277		99.2373	99.6128	99.3948		94.2111	94.1053	94.746		54.6093	53.6754	53.9025
3.064	99.2892	99.6346	99.2817	99.5336	99.5422	99.4476	99.6561		99.4807	99.5622	99.4872		99.7185	99.3185	99.5042		94.1802	94.6581	94.4417		54.1161	53.1978	53.6255
3.068	99.3515	99.6901	99.3474	99.2852	99.435	99.5033	99.4371		99.5282	99.7686	99.2511		99.6174	99.4823	99.4206		94.4148	93.9074	94.5184		54.2348	53.7914	53.2801
3.072	99.256	99.5197	99.4549	99.3807	99.288	99.2229	99.2374		99.43	99.4066	99.4638		99.4947	99.4696	99.287		94.4558	94.3734	94.2863		54.3612	53.7153	53.4016
3.076	99.0328	99.5876	99.3906	99.0891	99.425	99.3697	99.429		99.5722	99.3352	99.5634		99.42	99.5739	99.4568		94.4606	93.7181	93.9559		54.5658	53.6001	53.3944
3.08	99.119	99.6272	99.2439	99.442	99.5357	99.4094	99.4545		99.3973	99.3196	99.6391		99.8376	99.7332	99.556		94.4144	94.2042	94.4874		54.6402	53.6232	53.7773
3.084	99.2141	99.4902	99.3563	99.4449	99.3618	99.3924	99.704		99.3975	99.4082	99.4148		99.3575	99.5121	99.6626		94.8893	94.6842	94.6767		54.8219	53.6228	53.6775
3.088	99.0227	99.52	99.5445	99.6038	99.6506	99.7613	99.4757		99.7412	99.3515	99.6525		99.4795	99.8415	99.4174		93.7515	94.9503	94.4353		54.5388	53.4992	53.3456
3.092	99.2302	99.5064	99.2874	99.3185	99.8238	99.7094	99.5791		99.4483	99.7509	99.5747		99.1628	99.1788	99.5528		94.5122	94.4793	94.9112		54.7419	53.313	53.2309
3.096	99.3211	99.3684	99.5851	99.5286	99.5126	99.5206	99.7614		99.7253	99.3975	99.5271		99.5915	99.5781	99.6075		94.0271	94.6435	94.6639		54.5075	53.4714	53.7649
3.1	99.323	99.5636	99.2278	99.4647	99.4651	99.6757	99.3975		99.4386	99.5278	99.4861		99.2942	99.6056	99.4109		94.5892	94.1339	94.0537		54.5945	53.1379	53.2029
3.104	99.6005	99.6889	99.3577	99.3964	99.4732	99.2851	99.4493		99.799	99.6348	99.6011		99.6971	99.6762	99.4746		94.3797	94.631	94.2509		54.7541	53.0439	54.0867
3.108	98.9969	99.484	99.1623	99.6164	99.8386	99.6482	99.7102		99.8193	99.7185	99.4645		99.279	99.4877	99.6093		94.4303	94.5552	94.0085		54.4917	53.9344	53.4024
3.112	99.2892	99.5023	99.682	99.6581	99.6349	99.5982	99.3347		99.5358	99.6039	99.2428		99.3914	99.71	99.5693		94.0256	94.4116	94.4726		54.9977	53.6111	53.6517
3.116	99.4653	99.3909	99.4903	99.3093	99.5803	99.3444	99.552		99.398	99.4518	99.524		99.4528	99.462	99.4495		94.4664	94.9599	94.4358		54.3284	53.6063	53.7027
3.12	99.3878	99.5824	99.5211	99.4041	99.2704	99.3556	99.3237		99.5377	99.4096	99.5282		99.4702	99.5307	99.3323		94.3946	94.3332	94.5351		54.2569	53.6656	53.414
3.124	99.4166	99.8259	99.5851	99.4505	99.6082	99.4264	99.5833		99.599	99.281	99.2754		99.6979	99.526	99.6529		94.4047	94.3448	94.0901		54.2971	53.7632	53.8173
3.128	99.3974	99.367	99.518	99.5207	99.2322	99.5777	99.5224		99.575	99.4022	99.0761		99.461	99.7836	99.3277		94.3917	94.3935	94.4254		54.8227	53.8971	53.6488
3.132	99.1656	99.2536	99.4333	99.3423	99.3785	99.5748	99.2435		99.3888	99.6313	99.7947		99.492	99.4403	99.504		94.148	94.5511	94.9107		54.4408	53.5281	53.7249
3.136	99.3054	99.2798	99.3981	99.4027	99.7969	99.5171	99.1814		99.7928	99.1954	99.5058		99.5302	99.6558	99.6134		94.8195	94.7133	94.512		54.3601	54.099	53.5447
3.14	99.381	99.6057	99.2045	99.0423	99.2415	99.3021	99.3379		99.6135	99.4355	99.4168		99.59	99.6641	99.5987		94.1571	94.748	94.305		54.5344	53.3295	53.7303
3.144	99.4176	99.6298	99.3941	99.5155	99.3872	99.2405	99.2339		99.5513	99.6274	99.477		99.4686	99.4523	99.6088		94.8094	94.6475	93.6333		54.6317	53.6096	53.8326
3.148	99.3342	99.1753	99.4403	99.4193	99.7796	99.3803	99.2551		99.6398	99.4134	99.3354		99.4766	99.5761	99.3323		94.0998	93.6042	94.3364		54.9089	53.621	53.8901
3.152	99.3087	99.5557	99.4971	99.4114	99.7135	99.3979	99.0709		99.4678	99.512	99.2932		99.579	99.6039	99.4057		94.188	94.7414	94.2701		54.7832	53.2673	53.5509
3.156	99.0717	99.2091	99.564	99.3952	99.2713	99.4517	99.2741		99.4397	99.5899	99.5761		99.5364	99.3843	99.4617		94.5531	94.4798	94.7239		54.5049	53.5639	53.6484
3.16	99.5827	99.3615	99.3007	99.4701	99.3496	99.6805	99.6216		99.6008	99.271	99.8305		99.7245	99.5877	99.4717		94.199	94.2358	94.5803		54.1301	53.3683	53.9731
3.164	99.4103	99.5745	99.58	99.4924	99.3852	99.3985	99.5414		99.5476	99.3415	99.4192		99.432	99.3431	99.2841		94.4264	94.6315	94.2297		54.586	53.761	53.8439
3.168	99.2953	99.4397	99.663	99.5609	99.4587	99.2674	99.1157		99.584	99.4387	99.4092		99.3301	99.6412	99.4879		94.4924	94.0586	94.1452		54.5997	54.1926	53.3434
3.172	99.3686	99.2391	99.4364	99.3414	99.5537	99.3146	99.4854		99.5503	99.3238	99.3439		99.5746	99.4546	99.396		94.5353	94.8398	94.7942		55.0858	53.1777	53.5392
3.176	99.2035	99.5995	99.4037	99.6136	99.2858	99.3828	99.2075		99.5974	99.886	99.5759		99.6596	99.8691	99.4464		94.4828	94.6727	94.7214		54.2237	53.5778	53.6612
3.18	99.3103	99.5941	99.4408	99.1504	99.2544	99.5722	99.2835		99.4724	99.5085	99.6199		99.4256	99.7711	99.5616		94.5729	94.7786	94.187		54.0409	53.599	53.9928
3.184	99.3066	99.5033	99.6332	99.5347	99.521	99.462	99.4606		99.5934	99.5725	99.5486		99.5587	99.2388	99.3901		94.4823	94.7781	94.4653		54.4548	53.3562	53.7401
3.188	99.4042	99.6141	99.2951	99.4893	99.5964	99.4866	99.2026		99.4761	99.401	99.3939		99.1056	99.6538	99.6525		93.9057	93.7854	94.2735		54.5414	53.576	53.7897
3.192	99.3525	99.7558	99.5321	99.8109	99.6243	99.3662	99.2445		99.3088	99.5059	99.4349		99.1456	99.3783	99.3987		94.7863	94.4663	94.9589		54.7032	53.6257	53.9658
3.196	99.3276	99.5645	99.4819	99.3676	99.6182	99.7584	99.5553		99.5612	99.6471	99.3627		99.6317	99.5922	99.4669		94.371	94.6315	94.6511		54.5916	53.6539	53.5265
3.2	99.4969	99.591	99.3589	99.4947	99.4927	99.719	99.4941		99.4978	99.5794	99.3856		99.8365	99.795	99.4337		94.4601	95.2079	94.3163		54.7508	53.5559	53.8308
3.204	99.4562	99.5757	99.3695	99.2667	99.4834	99.4479	99.3195		99.6596	99.4399	99.3958		99.5623	99.6124	99.7103		94.2144	94.5697	94.6782		54.3221	53.7724	54.1012
3.208	99.333	99.7108	99.4861	99.6269	99.2576	99.6001	99.609		99.3978	99.7188	99.484		99.4894	99.7003	99.4143		94.1123	95.0437	94.8817		54.7534	53.6019	53.6138
3.212	98.9925	99.677	99.4664	99.2024	99.589	99.4479	99.5054		99.6863	98.9705	99.2124		99.3385	99.5598	99.2552		94.2438	94.8308	94.921		54.3999	53.7629	54.0572
3.216	99.5644	99.4382	99.1993	99.6808	99.6403	99.7472	99.41		99.5552	99.3375	99.4819		99.4784	99.4788	99.2102		94.3065	94.7726	95.0169		54.6557	54.0269	53.667
3.22	99.2091	99.6917	99.4453	99.3313	99.5203	99.3261	99.0329		99.4722	99.6778	99.3215		99.6921	99.6379	99.6152		94.5372	94.8871	94.5877		54.9985	53.7961	54.182
3.224	99.263	99.2653	99.2707	99.3058	99.6763	99.4661	99.6377		99.4909	99.515	99.4761		99.6511	99.4165	99.3842		94.2882	94.5175	94.3079		54.5138	53.4271	53.8417
3.228	99.0349	99.5431	99.0926	99.1956	99.5906	99.5882	99.3894		99.5605	99.3606	99.5555		99.4628	99.4608	99.0821		94.2019	94.2097	94.6393		54.648	53.9172	53.5935
3.232	99.6096	99.4966	99.5689	99.3351	99.4177	99.8529	99.1634		99.4803	99.4611	99.6544		99.8267	99.5038	99.5851		93.988	94.3543	94.9722		55.0335	53.8009	53.869
3.236	99.3145	99.4442	99.5537	99.4926	99.279	99.3524	98.9424		99.6536	99.2685	99.443		99.7026	99.6171	99.7028		94.5136	94.8886	94.8792		54.2407	53.9318	54.1052
3.24	99.2995	99.5936	99.817	99.2965	99.4331	99.3706	99.4078		99.4022	99.2515	99.4766		99.3535	99.6746	99.5295		94.4553	94.2198	94.6098		54.3999	53.6352	53.9378
3.244	99.4009	99.2689	99.2805	99.3042	99.6044	99.3299	99.2001		99.4015	99.5218	99.4988		99.3319	99.3234	99.4502		94.5916	94.6988	94.601		54.6325	54.0159	53.3656
3.248	99.2799	99.5624	99.5251	99.4081	99.8078	99.8093	99.3595		99.315	99.5211	99.0752		99.5288	99.4192	99.3835		94.555	94.991	94.5346		54.8153	53.7906	53.8475
3.252	99.2621	99.8139	99.3545	99.5155	99.6323	99.2184	99.4896		99.4609	99.4766	99.4601		99.4313	99.4447	99.4762		94.965	94.994	94.2238		54.5643	53.2999	53.8461
3.256	99.3546	99.4151	99.3169	99.4303	99.7077	99.4504	99.6039		99.5148	99.3124	99.3912		99.538	99.5676	99.2412		95.018	94.8685	94.2725		54.6203	53.7874	54.1748
3.26	99.3108	99.57	99.3653	99.5963	99.648	99.4197	99.4593		99.6156	99.5641	99.4425		99.6486	99.4575	99.6046		93.9664	94.3488	94.4338		54.8459	53.821	54.0477
3.264	99.0717	99.5238	99.3003	99.2218	99.4988	99.1889	99.3234		99.6706	99.2673	99.5442		99.5474	99.7514	99.2988		94.1581	94.5898	94.5729		54.7195	53.9135	54.3644
3.268	99.4307	99.6627	99.6203	99.2689	99.3442	99.3101	99.572		99.622	99.4638	99.4395		99.5543	99.4027	99.2432		94.5324	93.8035	94.1609		54.8864	53.7874	53.928
3.272	99.4986	99.4857	99.7395	99.3604	99.5787	99.2409	99.2632		99.5785	99.4227	99.5189		99.389	99.244	99.3078		94.0078	94.1806	94.6614		54.5967	54.1063	53.9742
3.276	99.7808	99.6415	99.1519	99.2171	99.1886	99.3995	99.3183		99.7006	99.6255	99.5388		99.4128	99.829	99.3555		94.7227	93.9818	95.2809		54.3855	53.5752	53.7001
3.28	99.3145	99.7665	99.3385	99.4757	99.5688	99.2194	99.5759		99.8571	99.5553	99.7305		99.6665	99.6721	99.5002		95.6982	94.5521	94.9102		54.7574	54.0017	53.6841
3.284	99.4101	99.4845	99.6114	99.38	99.3939	99.3495	99.4551		99.4466	99.4343	99.3504		99.3314	99.5533	99.2658		94.2024	95.2174	94.5046		54.6251	53.8419	53.9884
3.288	99.2262	99.5659	99.5668	99.538	99.5784	99.4434	99.3157		99.3093	99.161	99.4842		99.2431	99.3845	99.5485		94.3671	94.6762	95.0145		55.1057	53.6707	53.5127
3.292	99.0688	99.2996	99.4936	99.4893	99.8181	99.6927	99.3073		99.5324	99.1454	99.365		99.59	99.5672	99.4229		94.6157	94.3855	94.716		54.9786	53.6272	53.7722
3.296	99.3569	99.631	99.5858	99.5991	99.5303	99.6065	99.4075		99.6354	99.4276	99.6083		99.4633	99.404	99.2206		94.5064	95.0753	94.572		54.3542	54.3407	53.8359
3.3	99.4667	99.6248	99.1649	99.7755	99.4533	99.4181	99.2207		99.4582	99.3796	99.3458		99.5728	99.4147	99.5591		95.0686	94.9232	94.7367		55.227	53.9015	54.1522
3.304	99.2035	99.6474	99.4885	99.5497	99.5328	99.5603	99.4477		99.5112	99.5636	99.415		99.3769	99.5253	99.4717		94.2833	94.8886	94.7809		54.8779	54.0573	53.5549
3.308	99.5667	99.5216	99.4176	99.7852	99.3673	99.321	99.2606		99.8142	99.3515	99.477		99.2368	99.4029	99.2233		94.7198	94.9649	94.9073		55.0766	53.7226	53.7809
3.312	99.3618	99.6724	99.3941	99.3203	99.3452	99.6895	99.4957		99.2104	99.3066	99.2448		99.4519	99.2876	99.2475		94.3248	94.521	94.3379		54.6082	53.6839	53.8686
3.316	99.4185	99.7058	99.3296	99.5813	99.3994	99.2905	99.4165		99.2779	99.6523	99.5275		99.8206	99.669	99.3176		94.5353	95.3696	94.7249		54.99	53.847	53.8504
3.32	99.3651	99.7827	99.645	99.6616	99.4363	99.5113	99.1521		99.3561	99.6355	99.4389		99.4671	99.494	99.3243		94.4404	94.879	94.2917		54.7165	54.22	54.1515
3.324	99.2885	99.3411	99.3765	99.3487	99.2425	99.3504	99.4281		99.5755	99.6115	99.5192		99.48	99.688	99.3494		94.6976	94.6249	94.4348		54.8072	54.269	53.837
3.328	99.2543	99.3754	99.4744	99.8182	100	99.41	99.3495		99.4162	99.1312	99.4486		99.6152	99.5725	99.5838		94.5623	94.7249	94.8645		55.001	54.0854	53.8086
3.332	98.9452	99.5998	99.3709	99.403	99.6002	99.7619	99.3086		99.3925	99.5576	99.4095		99.4798	99.9727	99.2889		94.504	95.2139	94.7912		54.6848	53.5588	53.5895
3.336	99.385	99.3782	99.0283	99.4682	99.6458	99.4562	99.0674		99.3865	99.6132	99.2502		99.4644	99.6607	99.2907		94.6846	95.0713	94.3989		54.7582	54.0353	53.7081
3.34	99.2691	99.5609	99.2001	99.4189	99.4979	99.7042	99.5195		99.5762	99.6476	99.5206		99.6324	99.7254	99.3329		94.8142	94.3839	95.0022		55.0902	54.0876	53.9462
3.344	98.8112	99.4494	99.2665	99.3622	99.6021	99.5578	99.0716		99.5476	99.586	99.318		99.356	99.6227	99.657		94.3334	94.87	94.4313		54.7302	53.7318	53.6663
3.348	99.3239	99.4409	99.2362	99.673	99.6374	99.4761	99.2097		99.3692	99.4276	99.5449		99.1717	99.3337	99.4116		94.9635	94.4859	94.8375		55.0921	53.8565	53.7933
3.352	99.4497	99.7282	99.5004	99.4418	99.306	99.2921	99.6281		99.7135	99.606	99.0992		99.3368	99.6041	99.532		94.3845	95.4007	95.1944		54.6682	53.9402	53.8333
3.356	99.3958	99.554	99.2998	99.5637	99.2441	99.5725	99.1527		99.5981	99.4199	99.4854		99.5714	99.5517	99.5799		94.9539	94.6455	94.7268		54.8934	54.1772	54.403
3.36	99.2969	99.6396	99.0855	99.2487	99.6118	99.4741	99.7395		99.5202	99.4276	99.6333		99.4519	99.7429	99.5216		95.0753	95.3259	95.3188		54.9115	54.1545	54.0164
3.364	99.5813	99.4032	99.4338	99.461	99.5351	99.2668	99.2365		99.7352	99.6846	99.4877		99.3557	99.7399	99.7417		94.385	94.7781	94.4544		55.0258	53.7797	53.9334
3.368	99.281	99.4001	99.7186	99.4444	99.622	99.5267	99.1099		99.3791	99.3529	99.6159		99.1746	99.6204	99.5709		95.1461	93.934	95.1275		54.8359	53.9585	54.1424
3.372	99.3445	99.4878	99.3955	99.3793	99.4642	99.3005	99.3096		99.5358	99.2624	99.3537		99.3191	99.5237	99.3508		94.9818	94.4944	94.6339		54.9454	53.9757	54.3695
3.376	99.2267	99.2141	99.4591	99.4147	99.8367	99.5674	99.6735		99.3367	99.4327	99.4101		99.3566	99.3552	99.4784		94.5637	95.1351	94.4815		54.6317	53.8813	53.9047
3.38	99.237	99.4468	99.4366	99.1736	99.3654	99.9218	99.7395		99.6534	99.5881	99.5706		99.6022	99.6003	99.4278		94.4437	94.764	94.8389		54.9528	54.1359	54.118
3.384	99.2564	99.6057	99.415	99.6906	99.1363	99.5626	99.2954		99.6817	99.5546	99.3597		99.2884	99.5231	99.4186		94.0526	94.5014	94.718		54.973	54.0415	53.9808
3.388	99.5742	99.1957	99.6886	99.2033	99.5441	99.2771	99.4252		99.5404	99.4103	99.4458		99.5518	99.3375	99.4132		94.438	94.7701	95.393		55.0748	53.8631	53.7631
3.392	99.2443	99.52	99.4596	99.4846	99.9041	99.6062	99.4013		99.375	99.1284	99.6527		99.2776	99.6218	99.1621		94.3373	94.3493	95.3281		55.1009	53.9267	54.1343
3.396	99.3192	99.3992	99.48	99.3157	99.5961	99.5526	99.4616		99.3747	99.6062	99.5921		99.4586	99.4926	99.5053		94.5324	94.8353	95.0489		54.9137	53.8645	53.6994
3.4	99.3443	99.5581	99.0602	99.6569	99.4465	99.8289	99.4777		99.3542	99.5059	99.6254		99.2747	99.6249	99.6149		94.1865	94.4171	94.3763		54.7287	54.1308	54.0881
3.404	99.1428	99.5702	99.3101	99.3866	99.3098	99.5328	99.3257		99.3134	99.4787	99.4511		99.6553	99.4758	99.3472		93.9745	94.6265	95.2711		55.0932	54.2207	53.7962
3.408	99.5166	99.1974	99.5757	99.6393	99.4626	99.5219	99.3067		99.4572	99.6539	99.7518		99.3272	99.4277	99.5243		94.8441	94.5301	94.7725		55.1927	53.8759	53.7292
3.412	99.4478	99.6439	99.2916	99.6749	99.3121	99.2649	99.6918		99.617	99.4013	99.6155		99.3162	99.3745	99.7171		94.6384	94.5456	94.4004		55.2141	54.0002	54.3076
3.416	99.4354	99.3684	99.537	99.149	99.7799	99.2364	99.3366		99.5582	99.3396	99.4129		99.6926	99.4931	99.4016		94.451	94.9563	94.6978		54.6579	53.7234	54.1132
3.42	99.3192	99.428	99.2407	99.6747	99.5826	99.4543	99.6409		99.6462	99.4601	99.8042		99.552	99.9879	99.5618		94.8537	95.1286	94.687		55.0357	53.9885	54.2741
3.424	99.5115	99.322	99.5673	99.3983	99.031	99.4363	99.0841		99.4404	99.4706	99.481		99.4503	99.4335	99.5203		94.3994	94.6551	94.7224		54.8772	54.1955	54.0699
3.428	99.263	99.2984	99.4795	99.7185	99.22	99.0592	99.4751		99.5308	99.4401	99.6122		99.5126	99.297	99.4082		94.5521	94.9116	95.0931		54.9896	53.8002	54.3072
3.432	99.3251	99.5743	99.3239	99.4158	99.3375	99.4604	99.3437		99.4953	99.3662	99.4215		99.3948	99.603	99.3718		94.5097	94.868	95.1359		55.0287	53.5683	54.2872
3.436	99.1035	99.4454	99.6121	99.358	99.5171	99.3485	99.516		99.5603	99.6967	99.7898		99.4874	99.4946	99.5738		94.332	95.3239	94.5901		55.1304	54.0207	53.6779
3.44	99.5906	99.8349	99.3479	99.3828	99.5027	99.6523	99.2355		99.4895	99.388	99.3824		99.4287	99.7073	99.3969		94.6557	94.9895	94.3138		55.4658	54.0529	54.2213
3.444	99.4201	99.337	98.9919	99.4114	99.6082	99.5722	99.6851		99.5478	99.6527	99.459		99.3006	99.4523	99.65		95.1032	94.6435	94.542		55.2473	53.6985	53.9254
3.448	99.5279	99.5045	99.5488	99.4914	99.9881	99.6353	99.4351		99.5296	99.2806	99.6877		99.3896	99.5289	99.4875		94.3209	94.8981	94.836		54.7762	53.9417	53.8992
3.452	99.3895	99.4964	99.2737	99.1785	99.4427	99.371	99.688		99.4824	99.3429	99.4453		99.3249	99.6379	99.2834		94.2212	94.884	94.2887		55.3236	54.2251	54.1038
3.456	99.1796	99.5224	99.3706	99.3721	99.3673	99.3559	98.9083		99.5165	99.388	99.5863		99.4956	99.4481	99.5885		94.925	94.6978	95.1143		55.2108	54.0701	54.1489
3.46	99.1525	99.2491	99.3214	99.4898	99.1411	99.7885	99.6751		99.705	99.689	99.8079		99.6502	99.5002	99.1081		94.7742	94.5878	94.3802		55.1286	54.1249	53.8468
3.464	99.2836	99.5202	99.5352	99.5755	99.348	99.3207	99.2938		99.6564	99.5425	99.3983		99.7858	99.7527	99.4145		95.1081	95.4047	94.6659		54.9144	54.2222	54.3262
3.468	99.0265	99.3291	99.4082	99.5991	99.3448	99.4633	99.2893		99.628	99.4583	99.3451		99.3892	99.485	99.3975		94.7978	94.5481	94.6339		54.9259	53.9728	53.8803
3.472	99.4745	99.6717	99.5757	99.6974	99.9233	99.4312	99.4194		99.431	99.3327	99.3588		99.4793	99.3892	99.3874		94.7106	94.9036	94.7313		55.0375	54.1516	54.1991
3.476	99.5354	99.5438	99.3122	99.4495	99.5482	99.1255	99.5018		99.6711	99.5129	99.7102		99.5344	99.6195	99.4595		94.7101	95.713	95.1005		54.99	54.412	53.9309
3.48	99.5698	99.5171	99.2784	99.4177	99.4148	99.4017	99.3141		99.4959	99.5348	99.2675		99.3876	99.5193	99.6402		94.5401	94.7871	94.6934		55.0302	53.7643	54.1751
3.484	99.4117	99.6338	99.6239	99.6398	99.6217	99.4161	99.2587		99.5651	99.4727	99.5358		99.3437	99.7511	99.4052		95.1317	94.8313	94.9663		55.3188	53.8367	54.4459
3.488	99.5604	99.5066	99.2228	99.4905	99.4988	99.6443	99.1856		99.371	99.4066	99.3632		99.1902	99.4814	99.309		94.6369	95.2215	94.4869		55.3637	54.4219	54.1333
3.492	99.2302	99.4039	99.5276	99.1158	99.6686	99.2197	99.2931		99.7456	99.3994	99.7926		99.4693	99.4523	99.3908		95.0445	95.0844	94.4505		54.8872	54.2558	54.2585
3.496	99.244	99.6055	99.5471	99.4711	99.1469	99.3322	99.4477		99.6796	99.5736	99.5752		99.5752	99.7335	99.3684		94.8243	95.4143	95.307		54.9329	53.9022	54.3324
3.5	99.5129	99.5357	99.5138	99.3444	99.4343	99.3027	99.5405		99.5492	99.2547	99.5687		99.3711	99.2346	100		94.3156	94.7821	94.5897		55.1113	54.1633	54.1427
3.504	99.1386	99.3782	99.4988	99.2819	99.5649	99.4511	99.6863		99.5126	99.5567	99.1696		99.4528	99.5334	99.7467		94.6533	94.6104	94.802		55.408	54.7664	54.475
3.508	99.3143	99.4375	99.5396	99.6162	99.6025	99.2143	99.2915		99.5303	99.5967	99.7444		99.6009	99.5531	99.3241		94.9578	95.242	94.5985		55.0475	54.2796	54.0659
3.512	99.526	99.4116	99.5835	99.3171	99.4135	99.5446	99.3823		99.469	99.3082	99.3914		99.5097	99.3839	99.4873		94.845	94.8062	95.1654		54.7943	54.45	54.1431
3.516	99.5309	99.7725	99.1726	99.0182	99.2341	99.5011	99.4071		99.6891	99.2273	99.418		99.5686	99.7545	99.5589		94.8277	95.4168	94.9466		54.9708	54.1933	54.6367
3.52	99.2391	99.539	99.3983	99.6812	99.6544	99.1043	99.22		99.4902	99.137	99.4738		99.5953	99.6025	99.3958		94.9563	95.3776	94.4648		55.5185	54.2789	54.427
3.524	99.5372	99.4454	99.4798	99.3587	99.7424	99.4008	98.9643		99.4575	99.7065	99.6125		99.4479	99.6244	99.5237		94.3946	95.6553	94.9727		55.6763	54.4562	54.312
3.528	99.2752	99.5336	99.5997	99.8357	99.4603	99.4382	99.2722		99.5854	99.4929	99.4384		99.4911	99.4671	99.7736		94.3185	94.0998	95.3188		55.1724	54.8743	54.2836
3.532	99.463	99.6512	99.3582	99.391	99.5203	99.3594	99.2815		99.5591	99.4992	99.4516		99.496	99.6372	99.4441		94.7776	94.5833	95.3567		55.1994	54.5257	54.5649
3.536	99.182	99.4897	99.1435	99.5467	99.6804	99.5046	99.4561		99.5232	99.4022	99.5458		99.2872	99.5571	99.2638		94.7492	95.2551	95.2155		55.206	54.0229	54.4223
3.54	99.308	100	99.4992	99.5057	99.3455	99.6347	99.4796		99.6928	99.7095	99.5046		99.4889	99.6916	99.6511		94.8243	94.8966	94.5661		54.9148	54.0269	54.2938
3.544	99.3864	99.6896	99.6131	99.8575	99.4597	99.5251	98.9064		99.6064	99.7241	99.5231		99.4633	99.4694	99.4439		94.7135	94.9629	94.8684		55.1772	54.4168	54.2304
3.548	99.0717	99.7937	99.4033	99.4191	99.4283	99.6068	99.4133		99.6326	99.3645	99.5275		99.7555	99.6455	99.6563		94.8253	94.7515	95.3694		55.5126	54.2123	54.1984
3.552	99.4403	99.4237	99.5199	99.2848	99.3631	99.5632	99.2864		99.5962	99.4862	99.0988		99.6471	99.2847	99.3693		94.6861	95.1115	95.1054		55.3394	54.1289	54.178
3.556	99.4424	99.7032	99.3648	99.3959	99.2544	99.5475	99.1476		99.6478	99.4238	99.3067		99.3863	99.7491	99.5625		94.8739	95.1748	95.393		54.9049	54.0478	54.3666
3.56	99.4576	99.4056	99.6131	99.6248	99.281	99.2671	99.3553		99.8221	99.6264	99.465		99.5723	99.7393	99.2825		94.7752	94.9182	95.4693		55.0925	54.2997	54.1871
3.564	99.3897	99.4544	99.2033	99.4619	99.4822	99.0733	99.5269		99.6128	99.6343	99.4972		99.3776	99.5264	99.5302		94.4784	95.0723	95.1266		55.5591	54.1966	53.9658
3.568	99.359	99.4723	99.5574	99.6012	99.605	99.4341	99.4216		99.4402	99.2764	99.5618		99.4947	99.3548	99.3673		94.5401	94.6235	95.2662		55.1562	54.431	54.5904
3.572	99.4143	99.6026	99.5248	99.2536	99.2515	99.6703	99.4593		99.5946	99.3729	99.2013		99.3671	99.6569	99.3268		94.8841	95.4981	94.5316		55.0596	54.0507	54.4321
3.576	99.3279	99.5574	99.0557	99.5286	99.4911	99.7725	99.3827		99.5089	99.5059	99.3962		99.7649	99.4978	99.4635		94.897	95.1707	95.1846		55.5314	54.1695	54.1631
3.58	99.433	99.3392	99.3042	99.6017	99.9095	99.7603	99.3566		99.5441	99.689	99.5805		99.6042	99.7527	99.3569		94.6591	95.8983	94.8945		55.1765	54.254	54.6108
3.584	99.2564	99.4947	99.4568	99.4535	99.4959	99.2668	99.1846		99.1747	99.4064	99.5483		99.5353	99.5425	99.6873		94.6755	95.2927	94.3836		54.8934	53.8857	54.1198
3.588	99.1724	99.6734	99.2998	99.5277	99.6628	99.6831	98.8671		99.6017	99.4615	99.4349		99.5389	99.3883	99.2995		94.4751	94.6942	95.5327		55.2075	53.9501	54.5242
3.592	99.3304	99.4923	99.4664	99.685	99.6304	99.3537	99.6332		99.5909	99.3936	99.1745		99.5324	99.5573	99.1612		95.1461	94.521	95.0474		55.2572	53.8773	54.0233
3.596	99.6852	99.545	99.6051	99.6262	99.6881	99.5498	99.1199		99.7306	99.6899	99.2261		99.4485	99.6345	99.7214		95.2343	94.6852	94.8065		55.4714	54.1604	54.427
3.6	99.4838	99.6653	99.3244	99.7107	99.8832	99.2732	99.3617		99.3915	99.8407	99.4162		99.5048	99.6609	99.1375		94.912	95.0096	94.6732		55.5366	54.2972	54.5286
3.604	99.3707	99.4223	99.5051	99.6953	99.4963	99.4453	99.3582		99.2729	99.4901	99.2703		99.5304	99.4774	99.2932		94.5719	94.9804	95.1541		55.1389	54.499	54.1878
3.608	99.2897	99.6084	99.6201	99.5649	99.6666	99.2351	99.2268		99.3224	99.5269	99.5449		99.4322	99.4219	99.4145		94.8089	95.0573	95.398		55.2041	54.2533	54.5959
3.612	99.4665	99.393	99.5093	99.6546	99.376	99.5357	99.4773		99.5093	99.4034	99.4164		99.6143	99.5784	99.3589		94.9313	95.0583	95.5174		55.325	54.4669	54.5158
3.616	99.5012	99.3768	99.0823	99.5944	99.5531	99.6472	99.3292		99.4418	99.6983	100		99.3524	99.6184	99.3838		94.2703	95.1507	95.5282		55.6527	54.51	54.3298
3.62	99.1288	99.5547	99.3239	99.7119	99.5672	99.437	99.5424		99.3256	99.3454	99.325		99.3392	99.4877	99.5763		94.9539	94.8409	95.7116		55.4927	54.1684	54.7677
3.624	99.4009	99.802	99.5314	99.7011	99.65	99.4991	98.9441		99.6077	99.4687	99.1928		99.3138	99.5519	99.3415		94.4722	94.5783	95.2539		55.6162	54.3184	53.8519
3.628	99.1752	99.2817	99.2918	99.3611	99.8954	99.2389	99.3942		99.1959	99.2654	99.3291		99.4724	99.5526	99.4954		94.3965	94.3588	95.5302		55.2086	54.5385	54.289
3.632	99.2963	99.6912	99.4786	99.7889	99.7042	99.6619	99.1994		99.286	99.6637	99.152		99.4519	99.6941	99.3802		94.3358	95.3731	95.335		55.3962	54.2789	53.9673
3.636	99.215	99.2793	99.491	99.285	99.2858	99.6606	99.3163		99.3996	99.5148	99.4872		99.2904	99.4779	99.4278		95.0541	95.0738	94.5321		55.2097	53.9951	54.5671
3.64	99.4108	99.6179	99.4772	99.2726	99.5152	99.2306	99.2503		99.551	99.6669	99.3124		99.6134	99.626	99.6271		94.5521	94.7947	94.5228		55.5399	54.1673	54.0597
3.644	99.3796	99.4175	99.7315	99.5511	99.4517	99.8202	99.573		99.7366	99.2119	99.5398		99.1449	99.5566	99.5754		94.767	94.9418	94.8655		55.2771	54.5868	54.1318
3.648	99.289	99.7094	99.4974	99.619	99.3525	99.7882	99.2555		99.6248	99.4466	99.6132		99.4356	99.5678	99.4959		94.9187	95.4484	94.9569		55.5679	54.2957	54.4426
3.652	99.2052	99.6407	99.5295	99.3833	99.8033	99.7632	99.0935		99.7029	99.3464	99.6463		99.3406	99.3865	99.4522		94.7472	95.3811	95.2505		55.5694	54.3114	54.4841
3.656	99.5197	99.5483	99.3631	99.5916	99.3317	99.8052	99.222		99.856	99.4127	99.2634		99.6462	99.4472	99.5544		94.6485	95.2159	95.2505		55.1949	54.295	54.6858
3.66	99.3213	99.363	99.09	99.4722	99.5656	99.5424	99.2696		99.6686	99.5553	99.3942		99.6083	99.6309	99.4927		95.0213	95.2345	94.7362		55.4256	54.5748	54.502
3.664	99.378	99.5257	99.4183	99.3707	99.4324	99.5985	99.3102		99.3528	99.6518	99.2793		99.4144	99.5625	99.6633		94.5786	95.0246	95.1944		55.3836	54.8388	54.1871
3.668	99.2297	99.4159	99.3587	99.773	99.8158	99.4523	99.3099		99.6852	99.6348	99.6048		99.3727	99.487	99.5476		94.6687	94.866	95.2377		55.4747	54.3758	54.5034
3.672	99.2885	99.2448	99.4091	99.5542	99.6955	99.5869	99.6036		99.5713	99.4625	99.628		99.5692	99.3606	99.4629		94.6095	95.0537	95.4412		55.4264	54.732	54.5114
3.676	99.6026	99.3794	99.1437	99.4053	99.2277	99.5511	99.2841		99.6725	99.4752	99.3583		99.1612	99.2511	99.2771		94.3108	95.2953	95.1561		55.4286	54.3272	54.2552
3.68	99.4103	99.2181	99.3028	99.519	99.5579	99.3578	99.4419		99.4079	99.4604	99.4398		99.2288	99.7093	99.5401		94.675	95.2807	94.7367		55.3552	54.593	54.431
3.684	99.3054	99.4473	99.6039	99.3126	99.7237	99.2392	99.5057		99.6038	99.3587	99.5046		99.4851	99.487	99.4559		94.6817	95.0206	94.9928		55.6166	54.5188	54.2559
3.688	99.3567	99.5407	99.4833	99.6197	99.2852	99.428	99.1495		99.3544	99.4604	99.1997		99.3042	99.4539	99.4705		94.3696	95.2169	95.2028		55.6	54.3315	54.6028
3.692	99.3583	99.4764	99.4157	99.6063	99.4138	99.4915	99.6529		99.6084	99.652	99.3449		99.4322	99.4264	99.4685		94.4423	95.2686	94.4599		55.5709	54.2719	54.5358
3.696	99.618	99.6834	99.5265	99.2581	99.3676	99.4777	99.4522		99.605	99.7707	99.44		99.356	99.6171	99.4061		95.1702	95.1245	95.2416		55.4087	54.419	54.6439
3.7	99.6393	99.5009	99.1658	99.4711	99.6188	99.4145	99.6033		99.5764	99.4171	99.4155		99.3707	99.4378	99.3975		94.5892	95.4057	94.866		55.8038	54.4925	54.55
3.704	99.1452	99.5007	99.4591	99.3456	99.4093	99.4572	99.3414		99.5845	99.2908	99.4155		99.2661	99.6582	99.2202		94.5994	95.0086	95.5509		55.5569	54.6446	54.1558
3.708	98.9885	99.4757	99.5006	99.2047	99.7202	99.4274	99.258		99.5764	99.3157	99.5854		99.3852	99.432	99.5259		94.7005	95.6718	94.7529		55.6361	54.0137	54.1336
3.712	99.1984	99.6057	99.0823	99.2784	99.4594	99.7036	99.1708		99.7615	99.368	99.5759		99.4363	99.7167	99.6328		94.4832	95.3696	95.2126		55.1149	54.6987	54.4885
3.716	99.3932	99.5662	99.3153	99.3795	99.6018	99.6767	99.1753		99.9968	99.4555	99.2247		99.3254	99.4615	99.4003		94.937	95.6578	95.0272		55.2959	54.5656	54.3786
3.72	99.1747	99.5891	99.296	99.4858	99.8033	99.808	99.4951		99.6342	99.6018	99.7988		99.5266	99.4143	99.65		95.0493	95.1557	94.6123		55.579	54.9266	54.8896
3.724	99.4707	99.2846	99.7541	99.4736	99.7058	99.4918	99.0358		99.554	99.3036	99.4009		99.374	99.8583	99.4626		94.6933	95.2265	95.0818		55.506	54.7481	54.2475
3.728	99.3897	99.4047	99.3491	99.5869	99.4674	99.4975	99.1627		99.3724	99.4364	99.7338		99.5382	99.2652	99.2394		94.7106	95.5323	95.4029		55.5694	54.5243	54.8478
3.732	99.3478	99.2815	99.3786	99.4081	99.3724	99.3979	99.5392		99.6561	99.6213	99.6514		99.3673	99.5448	99.4371		94.847	95.0447	95.5056		55.6475	54.9558	54.6872
3.736	99.3307	99.5564	99.3505	99.3185	99.11	99.2431	99.3318		99.7833	99.1838	99.6391		99.648	99.6137	99.5921		94.8094	95.1331	95.3788		55.5502	54.5652	54.2013
3.74	99.3766	99.7637	99.3354	99.4161	99.5922	99.362	99.2287		99.5262	99.1731	99.3511		99.3281	99.4394	99.4398		94.9467	95.0743	95.0115		55.2661	54.2354	54.5817
3.744	99.4611	99.4032	99.7252	100	99.2344	99.5674	99.1672		99.4496	99.3243	99.346		99.5859	99.6323	99.7492		94.9616	94.9614	94.6019		55.722	54.7276	53.9575
3.748	99.0754	99.458	99.2606	99.5467	99.2813	99.6081	99.4905		99.2687	99.3573	99.4713		99.3582	99.5531	99.3919		95.2815	94.9538	95.4142		55.2381	54.4983	54.7236
3.752	99.3066	99.5881	99.0093	99.3987	99.5967	99.6472	99.4207		99.7407	99.3001	99.4689		99.3452	99.4561	99.4136		94.9968	95.1391	94.7283		55.1658	54.807	55.0319
3.756	99.2644	99.5845	99.2918	99.3692	99.4286	99.1873	99.0239		99.8039	99.4203	99.6377		99.5489	99.5987	99.4208		94.7328	95.3405	95.1059		55.3494	54.7283	54.5522
3.76	99.6415	99.4094	99.6705	99.2244	99.435	99.527	99.3134		99.5888	99.2808	99.5145		99.3691	99.353	99.4796		94.4187	95.1501	94.982		55.7894	54.9876	54.3145
3.764	99.474	99.3887	99.4364	99.6588	99.4266	99.2441	99.5701		99.6384	99.4915	99.521		99.3573	99.5667	99.5483		95.0642	95.1281	95.2057		55.401	54.2339	54.348
3.768	99.3822	99.549	99.438	99.5204	99.7414	99.5225	99.1209		99.4319	99.6001	99.4803		99.3129	99.588	99.5356		95.1394	95.0251	95.0587		56.1142	54.6739	54.8569
3.772	99.5733	99.6207	99.3484	99.6225	99.3342	99.3283	99.2213		99.6808	99.6016	99.5132		99.2881	99.4168	99.5917		94.1778	94.8685	94.718		55.5403	54.7572	54.9806
3.776	99.6204	99.5421	99.2289	99.3765	99.3063	99.437	99.1997		99.5188	99.5304	99.453		99.4751	99.0759	99.5114		94.7087	94.8087	94.7957		55.4242	54.8351	54.6629
3.78	99.285	99.4799	99.4291	99.4783	99.7	99.2155	99.2175		99.5863	99.2566	99.2481		99.534	99.8006	99.3424		94.9317	95.1612	94.3586		55.1496	54.7144	54.6698
3.784	99.3508	99.3587	99.3472	99.4261	99.331	99.3197	99.3253		99.7838	99.5157	99.4229		99.1224	99.5347	99.4913		94.8089	94.9975	95.4781		56.0578	54.3838	54.906
3.788	99.2822	99.5119	99.6086	99.4203	99.6002	99.569	99.2513		99.3466	99.5353	99.5129		99.4728	99.6741	99.574		95.3773	95.3344	95.1801		55.5661	54.3056	54.8004
3.792	99.2007	99.5224	99.5032	99.4858	99.6455	99.7516	99.2867		99.6665	99.6162	99.6442		99.3981	99.757	99.772		95.2189	95.8812	94.6727		55.8797	54.6333	54.7873
3.796	99.225	99.6679	99.2327	99.3826	99.3452	99.3879	99.4957		99.4831	99.5567	99.5821		99.4771	99.3863	99.5209		95.1273	94.6295	94.9982		55.527	54.6779	54.9362
3.8	99.274	99.4275	99.216	99.3976	99.503	99.3777	99.0725		99.4079	99.2575	99.3956		99.4662	99.5974	99.3408		94.6032	95.2099	95.2342		55.7765	54.4738	54.6767
3.804	99.0136	99.4795	99.4565	99.4292	99.3846	99.3158	99.5466		99.5331	99.4962	99.4273		99.511	99.4741	99.6818		95.1124	95.2586	95.2342		55.7983	54.9149	54.7258
3.808	99.3211	99.5802	99.6912	99.5768	99.357	99.5757	99.1788		99.6739	99.3171	99.5199		99.5627	99.4011	99.4231		94.2915	95.0904	95.8852		56.0228	54.7722	54.7182
3.812	99.1876	99.6095	99.385	99.4495	99.6403	99.7321	99.3005		99.6626	99.4134	99.4		99.3336	99.5137	99.4172		95.0999	94.8946	95.0508		55.8746	54.4584	54.8095
3.816	99.266	99.5171	99.2819	99.3721	99.3221	99.6065	99.516		99.4704	99.4987	99.3467		99.6576	99.8523	99.5361		95.3928	95.1662	95.4471		55.8499	54.8798	54.7699
3.82	99.3525	99.5891	99.2693	99.6056	99.2996	99.4344	99.3315		99.4247	99.4527	99.2842		99.4715	99.5564	99.6886		94.8638	95.6718	95.219		55.2473	54.9759	54.7746
3.824	99.4534	99.4128	99.4992	99.5034	99.4029	99.2694	99.0358		99.3809	99.3882	99.4671		99.5304	99.56	99.4253		94.6037	95.5503	95.2746		55.8565	54.9368	54.7553
3.828	99.4838	99.6512	99.6126	99.516	99.0105	99.3863	99.4297		99.6776	99.4811	99.5592		99.4229	99.4403	99.2279		95.0873	95.0688	95.0076		55.7209	54.5674	54.5846
3.832	99.4295	99.7167	99.43	99.2155	99.4276	99.3001	99.3543		99.6667	99.3608	99.1946		99.7352	99.4497	99.2382		94.9524	94.6892	95.6674		55.5377	54.4698	55.1339
3.836	99.3073	99.8106	99.6619	99.3868	99.1594	99.4091	99.4899		99.5077	99.3368	99.3886		99.3379	99.5517	99.3225		95.32	95.5071	95.4186		55.4242	54.8779	54.7852
3.84	99.2689	99.4618	99.2627	99.6279	99.5508	99.4882	99.2593		99.6409	99.3671	99.0145		99.2667	99.5461	99.3356		94.9688	95.2355	95.0754		55.8425	54.8659	54.6283
3.844	99.4426	99.2593	99.3894	99.6283	99.1944	99.3959	99.3633		99.6176	99.4978	99.6375		99.1516	99.5309	99.5684		95.1047	94.5461	95.1305		55.9575	54.7836	55.0636
3.848	99.2492	99.4192	99.4141	99.4381	99.7655	99.378	99.0423		99.4148	99.612	99.3201		99.4222	99.5707	99.1976		94.9944	95.2305	95.3267		55.6365	54.5213	55.0869
3.852	99.5309	99.6272	99.1947	99.3676	99.6872	99.5584	99.4055		99.552	99.3343	99.2435		99.4648	99.5112	99.3359		94.5473	94.9192	95.6369		55.6052	54.9606	54.5253
3.856	99.4253	99.8923	99.5424	99.5237	99.238	99.585	99.5411		99.3823	99.5643	99.3986		99.3731	99.3416	99.5472		95.3003	94.9845	95.3631		55.5093	54.562	54.6199
3.86	99.4686	99.2193	99.6135	99.6426	99.5887	99.4177	99.5778		99.5893	99.5711	99.2016		99.6933	99.5998	99.5259		94.9105	95.0061	94.7671		55.5665	54.4014	54.867
3.864	99.2101	99.4533	99.6023	99.4334	99.3288	99.3405	99.0639		99.7414	99.2131	99.2673		99.5817	99.4803	99.2351		94.4322	94.9438	94.862		56.0994	54.8925	54.6195
3.868	99.4059	99.4618	99.5875	99.7929	99.4456	99.7497	98.8896		99.8311	99.2168	99.3736		99.5302	99.6027	99.2265		94.8161	95.1004	95.4019		55.7898	54.6519	55.025
3.872	99.2862	99.7765	99.5053	99.5368	99.3676	99.4956	99.0523		99.5326	99.3724	99.4421		99.5482	99.3991	99.459		94.8364	95.1672	95.6989		55.5801	54.9072	54.5584
3.876	99.4321	99.4952	99.4532	99.494	99.5989	99.3959	99.2564		99.3132	99.6248	99.3713		99.144	99.63	99.3989		94.5401	94.9433	95.57		56.2428	54.8457	54.7611
3.88	99.0827	99.3618	99.6269	99.6063	99.4889	99.2053	99.1241		99.5183	99.6041	99.3122		99.3096	99.4691	99.4868		95.3186	95.4479	95.2569		55.6634	54.7053	54.7284
3.884	99.1543	99.4947	99.5917	99.2962	99.624	99.5033	99.0458		99.5155	99.3547	99.2768		99.4646	99.3407	99.4511		95.0131	95.2691	95.25		55.841	54.8582	54.6079
3.888	99.478	99.5993	99.4591	99.4526	99.6897	99.6504	99.3714		99.4077	99.5032	99.5076		99.7412	99.4223	98.9097		95.3807	95.1095	95.3355		55.764	54.4318	54.7415
3.892	99.3068	99.6341	99.5743	99.754	99.7096	99.3322	99.5269		99.6732	99.4557	99.4641		99.5496	99.5358	99.3047		94.8638	95.4464	95.6246		55.6645	54.4197	55.1164
3.896	99.2796	99.62	99.3556	99.4711	99.6933	99.5523	99.525		99.5916	99.4906	99.2958		99.6886	99.7234	99.4823		95.4698	94.9568	95.2067		55.8783	55.0619	54.7371
3.9	99.2553	99.3911	99.2963	99.4535	99.4283	99.3895	99.1936		99.675	99.4257	99.1418		99.4405	99.4094	99.0369		94.8282	95.2355	94.715		55.9074	54.6965	55.1339
3.904	99.1286	99.4716	99.614	99.634	99.598	99.2601	99.3154		99.4819	99.549	99.5666		99.5643	99.4246	99.2482		94.858	95.0221	95.4865		55.6593	55.0582	55.1579
3.908	99.319	99.5762	99.4063	99.4734	99.4058	99.2764	99.3398		99.7633	99.3608	99.3379		99.3004	99.4447	99.3232		94.8628	94.9659	95.7092		55.677	54.4884	54.7393
3.912	99.5974	99.8028	99.3125	99.4654	99.7051	99.5414	99.0861		99.7179	99.6753	99.3548		99.6841	99.3921	99.5119		95.1557	95.1431	95.1034		55.6232	54.9127	54.7699
3.916	99.4492	99.4035	99.7118	99.5724	99.519	99.4145	99.1737		99.6575	99.692	99.4108		99.4876	99.4991	99.7069		94.871	95.5433	95.1069		55.8897	54.7331	55.0986
3.92	99.4389	99.1662	99.3024	99.464	99.3718	99.1159	99.2783		99.4065	99.3499	99.5833		99.3151	99.7516	99.4782		94.7785	95.6593	95.926		55.5915	54.984	54.7655
3.924	99.3405	99.6455	99.5793	99.6552	99.3898	99.2473	99.2722		99.4418	99.4738	99.3807		99.4963	99.464	99.7372		95.0175	95.4328	95.0115		55.8842	55.026	55.0065
3.928	99.3051	99.5526	99.5948	99.6038	99.3997	99.2191	99.458		99.6011	99.4308	99.2576		99.2747	99.5804	99.2735		94.713	94.8554	95.3601		55.6564	54.6278	54.6639
3.932	99.3393	99.7134	99.1337	99.7517	99.3946	99.3517	99.268		99.794	99.432	99.2861		99.5871	99.472	99.3558		95.2983	95.0181	94.8434		56.0508	54.273	54.9377
3.936	99.3445	99.8387	99.2219	99.4257	99.7209	99.7138	99.4719		99.5835	99.5045	99.3516		99.5574	99.6316	99.596		95.2078	95.4203	95.191		55.7541	54.6369	54.8117
3.94	99.2068	99.5233	99.4394	99.4549	99.3631	99.4097	99.4371		99.2574	99.4436	99.415		99.4385	99.5199	99.5137		95.4284	94.8002	95.0199		56.2491	55.0228	55.0967
3.944	99.1375	99.3985	99.6694	99.7353	99.4183	99.3928	99.0983		99.4353	99.225	99.2833		99.045	99.3948	99.6091		94.859	95.0221	95.633		55.9118	54.499	54.8492
3.948	99.3283	99.5386	99.599	99.5195	99.7478	99.6001	99.1064		99.3494	99.4536	99.5016		99.3961	99.4266	99.4581		94.5753	95.356	95.6792		55.5672	54.9606	54.7852
3.952	99.3728	99.7239	99.6208	99.1357	99.469	99.2681	99.2088		99.4549	99.5239	99.3736		99.8557	99.4414	99.2303		95.0864	95.1682	95.0754		55.6807	54.7755	54.5183
3.956	99.5726	99.4151	99.411	99.3679	99.6795	99.412	99.4274		99.5384	99.6346	99.3592		99.5732	99.2391	99.3894		94.9115	95.5398	95.1816		56.1643	54.8465	54.9468
3.96	99.2431	99.4625	99.407	99.5221	99.4189	99.6485	99.524		99.6637	99.4401	99.1122		99.5594	99.2934	99.5325		95.0006	95.2064	94.8945		55.8834	55.3475	55.1269
3.964	99.5398	99.4947	99.6431	99.4439	99.2909	99.2691	98.9733		99.4706	99.5332	99.29		99.3707	99.4884	99.4719		94.9669	95.4866	95.1526		55.9509	54.736	54.9275
3.968	99.1234	99.6836	99.5976	99.7465	99.4052	99.8231	99.4464		99.3035	99.425	99.4682		99.3675	99.5927	99.0087		95.0637	94.747	95.7377		56.2384	55.135	54.8274
3.972	99.2857	99.5743	99.614	99.4568	99.3705	99.4241	99.3472		99.5824	99.4313	99.4428		99.5152	99.3664	99.1809		95.5199	95.3957	94.6688		56.2664	54.9686	55.0152
3.976	99.5225	99.3037	99.594	99.7107	99.5944	99.636	99.4622		99.7446	99.5229	99.293		99.3995	99.2919	99.5668		94.9414	95.6141	95.2539		55.7441	54.7291	54.8183
3.98	99.1525	99.7258	99.1435	99.4479	99.0772	99.742	99.6274		99.8214	99.4455	99.5291		99.3725	99.3807	99.6387		94.6408	94.6099	95.4574		55.9863	54.9869	54.7488
3.984	99.5768	99.5626	99.4875	99.443	99.7058	99.2431	99.0468		99.4351	99.3152	99.6234		99.4626	99.4141	99.469		94.6335	95.3907	95.4461		55.9601	54.2087	54.9242
3.988	99.3241	99.7301	99.5713	99.4177	99.4587	99.4866	99.4612		99.7398	99.5171	99.4824		99.4597	99.6889	99.5442		95.3229	95.3887	96.0829		56.3209	54.8479	54.6778
3.992	99.3478	99.3611	99.4532	99.3964	99.3362	99.1889	99.3392		99.5669	99.2664	99.621		99.3669	99.7672	99.3982		95.3557	95.7753	95.4324		55.7662	55.3519	55.1317
3.996	99.4494	99.493	99.1958	99.7922	99.289	99.3876	99.3054		99.4121	99.6269	99.19		99.4543	99.519	99.4113		95.3523	95.0322	96.3085		56.0065	54.9181	54.8263
4	99.4468	99.5509	99.6187	99.3171	99.761	99.4024	98.9157		99.6561	99.4527	99.5289		99.5654	99.5638	99.5928		94.317	95.1838	94.9289		56.0732	54.8355	55.1051
4.004	99.3204	99.3434	99.4746	99.6066	99.4472	99.2207	99.1917		99.5006	99.2971	99.6377		99.5366	99.4295	99.4875		94.5719	95.2606	95.8055		56.1838	54.8574	54.969
4.008	99.1967	99.6203	99.5103	99.8011	99.6374	99.3854	99.2239		99.5748	99.4373	99.412		99.542	99.5009	99.3426		95.5565	94.9895	95.4688		55.9524	54.6687	54.874
4.012	99.304	99.5983	99.6135	99.3494	99.4613	99.2421	99.3926		99.7149	99.3685	99.509		99.4653	99.4899	99.2265		95.1866	95.7969	95.1207		55.8956	54.1922	55.2176
4.016	99.5314	99.5662	99.3228	99.3582	99.1889	99.402	99.4844		99.5649	99.3317	99.3205		99.409	99.6706	99.6696		94.1875	94.9644	95.4697		56.0836	55.0333	55.2369
4.02	99.46	99.5152	99.3709	99.6585	99.6586	99.3315	98.7405		99.6513	99.4825	99.5375		99.7256	99.5103	99.596		94.9467	94.9599	94.7175		56.05	55.1211	55.1076
4.024	99.2841	99.3008	99.468	99.3196	99.5101	99.5517	99.3012		99.4183	99.3936	99.6078		99.4349	99.3391	99.6999		94.8966	94.6365	95.1556		56.266	54.8618	54.8947
4.028	99.518	99.7899	99.4746	99.5862	99.5425	99.669	99.364		99.6084	99.4099	99.5048		99.6029	99.4266	99.5623		95.202	95.0688	94.9117		56.1842	54.7346	55.2128
4.032	99.5777	99.5378	99.38	99.5759	99.3095	99.3005	99.2232		99.7907	99.3622	99.7002		99.4784	99.483	99.4857		95.3711	95.1968	95.2721		56.224	55.2967	55.0731
4.036	99.5761	99.3592	99.4767	99.5092	99.4164	99.1402	99.1463		99.4775	99.3099	99.5606		99.507	99.4411	99.5582		95.1394	94.6044	94.9677		55.9999	54.6461	55.0938
4.04	99.4431	99.4468	99.5321	99.5073	99.4635	99.3799	99.2255		99.7483	99.4052	99.3303		99.3747	99.3259	99.1892		95.4	95.1989	95.0567		56.1245	55.3724	54.6519
4.044	99.3157	99.7406	99.6142	99.4493	99.7411	99.4479	99.0767		99.5144	99.431	99.3148		99.2901	99.47	99.5286		95.4245	95.4288	94.9176		56.3821	54.7784	55.0618
4.048	99.6236	99.5231	99.4251	99.3564	99.5524	99.2912	99.2213		99.7057	99.5874	99.5601		99.5039	99.4555	99.3234		94.924	95.9827	95.275		56.3486	54.9163	54.8856
4.052	99.7286	99.412	99.5009	99.5336	99.2556	99.4338	99.524		99.4766	99.7744	99.6974		99.4097	99.6891	99.6025		95.5811	95.4891	95.099		55.7002	54.7664	55.056
4.056	99.7215	99.4828	99.4948	99.4589	99.4764	99.4479	99.3817		99.7209	99.3513	99.5609		99.5387	99.6191	99.3912		95.2039	95.9927	95.3778		55.8495	54.8161	55.0327
4.06	99.2384	99.4266	99.7905	99.7742	99.4385	99.2107	99.1054		99.6333	99.4887	99.6004		99.4811	99.3666	99.3731		95.0445	94.9845	95.0474		55.9446	55.1317	55.0731
4.064	99.3206	99.5092	99.4077	99.7299	99.6233	99.3905	99.1627		99.625	99.3087	99.2944		99.1616	99.7247	99.2274		94.6938	95.4163	95.3832		56.3099	54.679	55.3672
4.068	99.226	99.4075	99.5668	99.3819	99.4847	99.3181	99.4422		99.2719	99.5218	99.2773		99.7093	99.302	99.6803		94.8551	95.3123	94.9771		55.9829	54.9993	55.6074
4.072	99.4607	99.8471	99.3197	99.5265	99.5919	99.817	99.1015		99.3975	99.5918	99.5298		99.7533	99.5329	99.4152		95.2516	95.3394	95.0307		56.0021	55.0915	55.5954
4.076	99.6297	99.5419	99.5255	99.6047	99.0394	99.6866	98.8719		99.9624	99.7625	99.4761		99.5815	99.6126	99.81		95.5016	95.223	94.7917		56.0821	55.1917	55.2227
4.08	99.4073	99.3813	99.6898	99.7035	99.2964	99.2585	99.3765		99.5303	99.2275	99.4136		99.2756	99.3422	99.2222		95.0912	95.0693	95.3714		56.3018	55.1643	55.4953
4.084	99.3443	99.2586	99.5333	99.5607	99.5989	99.112	99.4445		99.7801	99.3706	99.5949		99.5054	99.5336	99.3485		94.7708	95.587	95.7328		55.9634	55.044	55.0796
4.088	99.2541	99.8037	99.5922	99.1991	99.0846	99.2582	99.1434		99.6704	99.4831	99.506		99.2799	99.5633	99.466		95.0473	95.0628	95.1625		56.3703	55.0787	55.4935
4.092	99.244	99.4726	99.3127	99.2918	99.3747	99.7462	99.5572		99.6342	99.5857	99.4789		99.6944	99.7661	99.3248		94.912	95.6201	95.5219		56.1381	55.4243	55.1954
4.096	99.1489	99.3849	99.4127	99.5441	99.1754	99.2521	99.3076		99.3199	99.6376	99.0701		99.3406	99.6732	99.4486		95.0565	95.5021	94.7214		56.4411	55.0696	55.1786
4.1	99.3815	99.5481	99.4875	99.6281	99.1857	98.9768	99.1138		99.5225	99.7227	99.5229		99.38	99.5262	99.3246		94.7188	95.1562	95.4107		56.1038	55.5494	55.5146
4.104	99.6192	99.4752	99.6025	99.4792	99.6676	99.0684	99.0587		99.5794	99.272	99.1293		99.5101	99.3814	99.2669		94.8417	95.0528	95.7033		56.1444	55.2239	55.4236
4.108	99.4323	99.3866	99.4145	99.2733	99.2893	99.5068	99.2893		99.6418	99.5567	99.6472		99.3589	99.3711	99.4305		95.2805	95.2481	95.1516		56.3335	54.965	55.0862
4.112	99.3611	99.5509	99.4054	99.5279	99.3814	99.4107	99.5862		99.5391	99.4904	99.0916		99.5942	99.6291	99.4547		94.8619	95.0568	94.6727		56.2177	54.807	55.1703
4.116	99.6066	99.4087	99.3833	99.2812	99.5598	99.1796	99.3778		99.4478	99.4471	99.4909		99.7136	99.6095	99.3872		95.2319	94.9669	94.7254		56.2907	54.8618	55.2358
4.12	99.3407	99.489	99.5166	99.5345	99.3634	99.2652	99.2159		99.6411	99.4699	99.1541		99.5949	99.3586	99.4432		94.8262	94.765	95.4963		56.0235	55.0761	55.3144
4.124	99.2937	99.4206	99.4061	99.549	99.8187	99.354	99.1746		99.4222	99.5729	99.2245		99.5126	99.5253	99.2735		94.7574	94.763	95.2323		56.3136	54.5916	55.4978
4.128	99.226	99.4587	99.7595	99.666	99.3163	99.404	99.2915		99.6817	99.4487	99.3898		99.5665	99.4147	99.0927		95.6042	95.2124	95.4284		56.0692	55.0571	55.5419
4.132	99.3578	99.5374	99.3286	99.289	99.1122	99.2325	99.5124		99.9578	99.8109	99.624		99.5706	99.596	99.4118		95.4034	95.4494	95.0587		55.977	55.2235	55.7279
4.136	99.1267	99.458	99.5591	99.4853	99.3307	99.6248	99.1959		99.8663	99.4615	99.3259		99.4798	99.6717	99.6873		94.7757	95.2586	95.3999		56.6361	55.2133	55.1834
4.14	99.2646	99.434	99.7184	99.4411	99.4283	99.3017	99.3166		99.5349	99.5432	99.3865		99.441	99.5851	99.2055		95.203	94.9338	95.275		56.2704	55.5209	54.9471
4.144	99.255	99.362	99.8719	99.7589	99.4437	99.5357	99.1907		99.5575	99.3122	99.1682		99.2817	99.4783	99.2742		94.8094	95.7527	95.3621		56.2443	55.5958	55.2274
4.148	99.0133	99.5602	99.4333	99.3669	99.4834	99.5591	99.0184		99.563	99.4164	99.3733		99.6265	99.5902	99.5429		95.058	95.5307	95.0671		56.4256	55.2557	55.3381
4.152	99.4623	99.5092	99.7229	99.1265	99.2014	99.4915	99.3952		99.7061	99.4776	99.5854		99.5436	99.2373	99.2452		95.0194	95.7607	95.393		55.9881	55.6116	55.2773
4.156	99.3726	99.3961	99.3765	99.3566	99.22	99.3466	99.1885		99.6937	99.7948	99.3553		99.5913	99.2704	99.4389		95.2935	95.2435	95.3665		56.2063	55.4609	55.3322
4.16	99.2876	99.3644	99.5495	99.4535	99.3894	99.7318	98.9144		99.6531	99.4401	99.4516		99.4309	99.6191	99.379		94.8956	95.0302	95.6679		56.1772	55.3588	54.7721
4.164	99.3489	99.6405	99.5117	99.4402	99.3432	99.3642	99.7849		99.6365	99.7316	99.4057		99.6083	99.6791	99.3397		95.4308	94.9604	95.5818		55.858	55.3662	55.425
4.168	99.3255	99.8935	99.487	99.505	99.5842	99.3706	99.3247		99.7928	99.381	99.453		99.7071	99.5378	99.2993		95.2559	95.3796	95.9934		56.2409	55.0509	55.132
4.172	99.4717	99.6591	99.6325	99.6269	99.0403	99.5059	99.6583		99.8811	99.4648	99.3592		99.6788	99.6218	99.2965		95.3229	94.7826	95.6708		56.085	55.4371	55.2594
4.176	99.729	99.9104	99.385	99.6021	99.374	99.2864	99.4612		99.5766	99.6141	99.5659		99.5025	99.8087	99.2274		94.6938	94.994	95.4348		56.4787	55.2104	55.6289
4.18	99.6281	99.6014	99.4636	99.5893	99.2335	99.4697	99.374		99.1346	99.3629	99.3766		99.538	99.4969	99.4127		95.1172	95.8752	96.0012		56.0773	55.1164	55.2962
4.184	99.1927	99.5297	99.5133	99.5527	99.6445	99.1713	99.3724		99.4088	99.3424	99.0902		99.4381	99.4884	99.638		95.5537	94.6972	95.3994		56.2878	55.41	55.1819
4.188	99.2735	99.8018	99.6626	99.2061	99.0249	99.5187	99.2873		99.7628	99.6571	99.4342		99.4626	99.712	99.2938		94.7559	95.0151	95.1369		56.5196	54.9876	55.1743
4.192	99.3171	99.3849	99.4565	99.468	99.0984	99.4334	99.2996		99.8214	99.4171	99.2828		99.5902	99.4235	99.2331		95.1981	95.6733	95.5051		56.2538	55.379	55.7111
4.196	99.2808	99.3982	99.5795	99.8085	99.1581	99.5664	99.4625		99.7253	99.6774	99.4969		99.4383	99.3532	99.0163		95.0565	94.9292	95.0936		56.5177	55.5666	55.6969
4.2	99.6044	99.4902	99.691	99.6136	99.4369	99.2649	99.0397		99.596	99.4241	99.3004		99.4668	99.63	99.1659		95.4641	95.7477	95.1467		56.2992	55.6072	55.4603
4.204	99.4227	99.6598	99.6051	99.3133	99.3009	99.1591	99.2613		99.4858	99.3392	99.5315		99.3461	99.2789	99.2236		95.4164	95.5267	95.4383		56.2638	55.022	55.1997
4.208	99.4693	99.4306	99.4659	99.5848	99.5094	99.686	99.2835		99.36	99.5173	99.2418		99.3312	99.2207	99.4678		94.6986	95.3671	95.3478		56.1521	55.2477	55.428
4.212	99.3396	99.575	99.2759	99.6028	98.9107	99.6645	99.03		99.4363	99.8483	99.6238		99.0604	99.4658	99.3273		95.1866	95.2179	95.6462		56.1772	55.4426	55.3603
4.216	99.5405	99.7203	99.3648	99.3128	99.6182	99.2809	99.5456		99.7771	99.4527	99.3458		99.4918	99.4109	99.3275		95.6683	95.703	95.4629		56.2199	55.2864	55.4735
4.22	99.1728	99.3828	99.6513	99.5577	99.7661	99.3924	99.1746		99.431	99.4264	99.6081		99.3896	99.7927	99.3948		95.1312	95.7406	95.2057		56.838	55.3972	55.4534
4.224	99.3028	99.5719	99.4831	99.491	99.588	99.3847	99.3501		99.5082	99.409	99.4483		99.4642	99.3539	99.4005		95.2039	95.6854	95.3596		56.2878	55.0502	55.7752
4.228	99.4393	99.6693	99.4112	99.3412	99.2277	99.5812	99.4335		99.6674	99.2375	99.4997		99.337	99.4199	99.4439		95.3831	95.2636	95.3542		56.2878	55.4115	55.3978
4.232	99.0937	99.4833	99.3207	99.4654	99.3038	99.3123	99.1856		99.6163	99.4469	99.4761		99.4934	99.2516	99.3718		95.0878	95.8134	95.1098		56.2111	55.4481	55.3766
4.236	99.3457	99.1281	99.435	99.6293	99.2498	99.5059	99.1176		99.5939	99.6827	99.6842		99.6736	99.6889	99.2102		95.0849	95.3219	95.8144		56.4186	55.4419	55.8615
4.24	99.5129	99.2165	99.3345	99.7018	99.3221	99.2415	99.136		99.6451	99.3168	99.4595		99.4088	99.5804	99.4789		95.1466	94.9689	95.3694		56.4356	55.1306	55.1291
4.244	99.1599	99.7932	99.4375	99.4666	99.7696	99.6212	99.3092		99.2927	99.5225	99.1944		99.3939	99.5014	99.2762		94.8566	95.1225	96.0814		56.3047	55.1939	55.2827
4.248	99.1876	99.5755	99.4504	99.6581	99.4032	99.3498	99.4921		99.6112	99.7337	99.3236		99.2826	99.5596	99.5099		95.1914	95.2897	95.4535		56.2631	55.4678	55.5801
4.252	99.4016	99.5588	99.457	99.7688	99.3808	99.4318	99.412		99.5967	99.7148	99.6382		99.4186	99.6305	99.7853		94.6803	95.8641	95.9147		55.9196	55.6565	55.5888
4.256	99.1546	99.418	99.5326	99.4788	99.4247	99.5475	99.5314		99.4077	99.4613	99.4444		99.4523	99.6222	99.4857		95.1769	95.5051	95.1708		56.8941	55.6116	55.3708
4.26	99.4972	99.4888	99.8024	99.5637	99.3368	99.8548	99.1398		99.8387	99.5276	99.4034		99.2703	99.6544	99.1856		95.2299	94.9192	95.2795		56.5694	55.3577	55.4298
4.264	99.4363	99.4356	99.5049	99.5834	99.5293	99.5469	99.3199		99.7898	99.4162	99.6604		99.5025	99.3015	99.3323		95.4226	94.9468	95.8911		56.5104	55.6796	55.4556
4.268	99.433	99.453	99.2859	99.4781	99.6419	99.3229	99.4493		99.4632	99.3771	99.5088		99.3285	99.695	99.3707		94.9799	95.5925	95.9826		56.4816	55.398	55.5393
[truncated: 8,933 more rows]
